# Supplementary material for: Bis(2,6-diamino­pyridinium) tartrate monohydrate
Source: Acta Crystallogr Sect E Struct Rep Online. 2009 Oct 31;65(Pt 11):o2939–40. doi: 10.1107/S1600536809044663 (PMC2971208; doi:10.1107/S1600536809044663)
Supplement: Supplementary file 2 [file e-65-o2939-Isup2.hkl]

# 
# h,k,l, Fc-squared, Fo-squared, sigma(Fo-squared) and status flag 
# 
data_I
_shelx_title ' tr26_0m in P2(1)/c  (R.T.)' 
_shelx_refln_list_code          4 
_shelx_F_calc_maximum      276.51 
_exptl_crystal_F_000       816.00 
_reflns_d_resolution_high  0.6033 
 
loop_ 
 _symmetry_equiv_pos_as_xyz 
 'x, y, z' 
 '-x, y+1/2, -z+1/2' 
 '-x, -y, -z' 
 'x, -y-1/2, z-1/2' 
 
_cell_length_a    14.4722 
_cell_length_b    15.7270 
_cell_length_c     7.8419 
_cell_angle_alpha  90.000 
_cell_angle_beta   96.916 
_cell_angle_gamma  90.000 
 
_shelx_F_squared_multiplier     1.000 
 
loop_ 
 _refln_index_h 
 _refln_index_k 
 _refln_index_l 
 _refln_F_squared_calc 
 _refln_F_squared_meas 
 _refln_F_squared_sigma 
 _refln_observed_status 
   1   0   0        0.24       -0.61      6.07 o 
   2   0   0      662.76      743.68      7.51 o 
   3   0   0     4970.98     4960.88     46.87 o 
   4   0   0     5085.10     5153.56     44.66 o 
   5   0   0    11553.19    11487.59     84.00 o 
   6   0   0      346.93      283.98      2.76 o 
   7   0   0     1465.38     1719.26     12.62 o 
   8   0   0      594.66      657.88      5.41 o 
   9   0   0        1.38        1.63      0.46 o 
  10   0   0     1699.83     1842.15     13.14 o 
  11   0   0        0.23        3.14      0.50 o 
  12   0   0      139.30      115.95      2.60 o 
  13   0   0       70.91       95.82      2.40 o 
  14   0   0       29.31       31.45      2.40 o 
  15   0   0       46.37       34.82      1.95 o 
  16   0   0       32.47       32.46      2.13 o 
  17   0   0        5.95        7.21      2.13 o 
  18   0   0        9.00        6.68      3.04 o 
  19   0   0        0.06        2.54      2.33 o 
  20   0   0        1.14        5.28      2.77 o 
  21   0   0       35.60       38.88      7.29 o 
  22   0   0       13.31       10.93      4.86 o 
  23   0   0       15.98       15.19      5.47 o 
   1   1   0     1889.85     1856.19     38.91 o 
   2   1   0      299.17      258.28      1.85 o 
   3   1   0     4022.11     3779.86     22.99 o 
   4   1   0      156.25      218.35      1.67 o 
   5   1   0    10977.01    10879.88     57.29 o 
   6   1   0     1871.72     1882.40     10.17 o 
   7   1   0     1807.36     1859.81     10.54 o 
   8   1   0      314.05      381.27      3.06 o 
   9   1   0      124.69      123.51      1.18 o 
  10   1   0        0.10       -0.24      0.24 o 
  11   1   0        0.75        2.53      0.36 o 
  12   1   0       13.36        8.97      0.80 o 
  13   1   0       49.29       51.92      1.36 o 
  14   1   0       30.40       30.83      1.18 o 
  15   1   0      149.47      130.60      2.74 o 
  16   1   0        1.91        2.55      0.95 o 
  17   1   0       10.74        9.86      1.21 o 
  18   1   0       37.26       32.05      2.96 o 
  19   1   0        1.69        5.92      1.82 o 
  20   1   0       46.20       58.86      4.12 o 
  21   1   0        1.47        0.61      2.58 o 
  22   1   0        2.78        3.04      3.01 o 
  23   1   0       10.41       10.33      3.44 o 
   0   2   0      629.35      605.50      8.04 o 
   1   2   0    11638.47    10455.79     75.96 o 
   2   2   0      398.98      375.51      2.39 o 
   3   2   0    11384.72    10746.99     68.28 o 
   4   2   0     3033.91     2972.51     15.30 o 
   5   2   0      105.76      102.09      0.97 o 
   6   2   0       57.29       65.31      0.81 o 
   7   2   0     1298.59     1385.82      7.72 o 
   8   2   0      771.02      800.07      4.83 o 
   9   2   0       69.81       77.36      1.02 o 
  10   2   0        8.54        6.92      0.39 o 
  11   2   0       21.97       20.32      0.62 o 
  12   2   0      598.11      602.12      5.32 o 
  13   2   0      124.46      114.50      1.96 o 
  14   2   0        6.28        7.85      0.96 o 
  15   2   0        2.62        2.36      0.71 o 
  16   2   0        6.27        5.92      1.36 o 
  17   2   0        1.46        2.10      1.19 o 
  18   2   0        1.43        3.39      1.32 o 
  19   2   0        9.63       11.21      2.22 o 
  20   2   0       19.60       23.54      2.93 o 
  21   2   0       14.25       10.49      3.20 o 
  22   2   0        7.38        1.64      2.77 o 
  23   2   0       11.94        7.63      4.56 o 
   1   3   0       72.40       75.89      0.82 o 
   2   3   0      937.61      893.99      5.30 o 
   3   3   0     9367.00     9130.77     46.58 o 
   4   3   0     3762.38     3598.53     18.03 o 
   5   3   0     1476.18     1549.45      7.95 o 
   6   3   0      424.40      441.88      2.73 o 
   7   3   0      128.59      118.96      1.23 o 
   8   3   0      231.56      224.85      1.81 o 
   9   3   0        9.56        8.97      0.44 o 
  10   3   0      225.41      263.11      2.18 o 
  11   3   0        0.68        1.35      0.40 o 
  12   3   0       34.50       36.29      1.06 o 
  13   3   0       87.78       89.81      1.66 o 
  14   3   0        0.12       -0.49      0.49 o 
  15   3   0       10.83        7.94      1.01 o 
  16   3   0       43.56       42.86      1.85 o 
  17   3   0       87.71       87.85      2.94 o 
  18   3   0        3.85        4.45      1.19 o 
  19   3   0        2.08        4.27      1.78 o 
  20   3   0        0.10        1.47      1.94 o 
  21   3   0        0.76        3.04      2.58 o 
  22   3   0        1.21       -2.33      2.33 o 
  23   3   0        7.52        6.60      3.20 o 
   0   4   0      877.26      881.85      9.54 o 
   1   4   0     2294.32     2308.90     14.50 o 
   2   4   0     4975.07     4884.14     25.56 o 
   3   4   0     8869.31     8938.00     44.49 o 
   4   4   0     4471.38     4494.07     21.90 o 
   5   4   0      193.09      227.47      1.78 o 
   6   4   0      816.08      853.45      4.64 o 
   7   4   0       91.99       82.35      0.98 o 
   8   4   0       47.93       46.22      0.75 o 
   9   4   0       40.34       41.98      0.77 o 
  10   4   0      121.45      106.36      1.32 o 
  11   4   0      348.08      352.99      3.61 o 
  12   4   0      338.94      328.29      3.47 o 
  13   4   0       44.16       44.26      1.33 o 
  14   4   0       91.04       87.52      2.03 o 
  15   4   0      165.13      161.50      3.17 o 
  16   4   0        0.20       -0.37      0.74 o 
  17   4   0        8.64        9.93      1.89 o 
  18   4   0        3.03        2.72      1.11 o 
  19   4   0        0.05        1.41      1.36 o 
  20   4   0        2.63        3.20      2.32 o 
  21   4   0        6.02        4.67      2.77 o 
  22   4   0        1.51        1.52      2.58 o 
  23   4   0        8.07        5.47      4.25 o 
   1   5   0        8.57        6.22      0.37 o 
   2   5   0      311.33      286.21      2.00 o 
   3   5   0        5.05        3.09      0.23 o 
   4   5   0     1992.79     1979.32      9.87 o 
   5   5   0        7.40       10.31      0.35 o 
   6   5   0      516.26      522.15      3.27 o 
   7   5   0       51.37       74.32      0.93 o 
   8   5   0        2.56        4.11      0.33 o 
   9   5   0       32.95       44.42      0.80 o 
  10   5   0      211.57      201.29      1.90 o 
  11   5   0       14.08       16.54      0.84 o 
  12   5   0       65.26       68.26      1.50 o 
  13   5   0      185.23      188.80      3.07 o 
  14   5   0        3.89        2.07      0.71 o 
  15   5   0        0.44        1.49      0.80 o 
  16   5   0       54.89       55.30      2.70 o 
  17   5   0       35.89       42.60      2.24 o 
  18   5   0       25.84       28.06      2.55 o 
  19   5   0        0.84        3.13      1.58 o 
  20   5   0      103.61      119.90      6.03 o 
  21   5   0        8.70        5.19      2.77 o 
  22   5   0        0.24        0.61      3.64 o 
  23   5   0        0.00       -0.61      3.64 o 
   0   6   0     2987.84     3010.57     25.11 o 
   1   6   0      375.82      387.65      2.72 o 
   2   6   0     1463.05     1493.83      8.86 o 
   3   6   0       27.89       37.33      0.59 o 
   4   6   0      271.56      315.76      2.17 o 
   5   6   0       18.17       19.21      0.47 o 
   6   6   0     1972.02     2021.17     10.58 o 
   7   6   0      906.21      908.79      5.26 o 
   8   6   0      118.02      118.26      1.26 o 
   9   6   0        1.04        1.51      0.32 o 
  10   6   0      343.45      337.78      3.12 o 
  11   6   0       45.35       45.37      1.71 o 
  12   6   0       70.45       62.84      1.60 o 
  13   6   0      643.69      612.55      6.91 o 
  14   6   0       52.46       48.52      2.03 o 
  15   6   0        0.96       -0.09      0.80 o 
  16   6   0       64.32       63.22      3.13 o 
  17   6   0       11.94       13.58      1.50 o 
  18   6   0        8.18        6.70      1.39 o 
  19   6   0       13.53       17.07      2.22 o 
  20   6   0        1.41        3.44      2.10 o 
  21   6   0        0.69       -1.82      2.43 o 
  22   6   0        1.40        6.68      4.86 o 
  23   6   0        0.09        4.25      4.25 o 
   1   7   0     5417.18     5393.46     28.10 o 
   2   7   0     1355.59     1457.51      8.48 o 
   3   7   0      358.69      367.75      2.56 o 
   4   7   0       94.45      113.69      1.16 o 
   5   7   0      151.29      155.49      1.46 o 
   6   7   0     1053.56     1031.75      5.90 o 
   7   7   0      798.57      775.11      4.87 o 
   8   7   0     1096.83     1097.74      6.71 o 
   9   7   0       13.14       12.20      0.59 o 
  10   7   0        0.11        0.34      0.47 o 
  11   7   0      452.56      418.76      4.45 o 
  12   7   0      483.87      468.36      6.62 o 
  13   7   0        0.36        0.20      0.64 o 
  14   7   0      110.02      110.64      2.94 o 
  15   7   0        5.96        6.79      1.03 o 
  16   7   0      111.36      122.10      5.75 o 
  17   7   0        0.08        2.41      1.18 o 
  18   7   0       17.90       16.44      2.55 o 
  19   7   0        1.54        4.02      1.73 o 
  20   7   0        0.83        2.01      2.10 o 
  21   7   0        1.77       -2.43      2.43 o 
  22   7   0       17.30       17.62      5.47 o 
   0   8   0     2543.52     2525.05     20.14 o 
   1   8   0       36.60       45.01      0.92 o 
   2   8   0      554.35      541.19      3.57 o 
   3   8   0     1909.62     1991.79     11.42 o 
   4   8   0        4.30        7.99      0.42 o 
   5   8   0       66.24       91.64      1.15 o 
   6   8   0      129.12      151.76      1.58 o 
   7   8   0      923.49      916.60      5.47 o 
   8   8   0      583.00      566.31      3.96 o 
   9   8   0      289.55      274.37      2.81 o 
  10   8   0     1174.40     1129.06      9.22 o 
  11   8   0      303.63      290.70      3.74 o 
  12   8   0       80.83       80.10      2.13 o 
  13   8   0        0.28        1.19      0.72 o 
  14   8   0       36.76       43.67      2.02 o 
  15   8   0        1.36        2.34      1.22 o 
  16   8   0        5.24        4.15      1.25 o 
  17   8   0       14.34       17.06      1.84 o 
  18   8   0       12.89       15.85      1.95 o 
  19   8   0       63.98       66.33      4.97 o 
  20   8   0        0.31        0.00      3.34 o 
  21   8   0       11.22       15.79      3.87 o 
  22   8   0        0.56       -0.61      3.64 o 
   1   9   0        3.11        3.23      0.31 o 
   2   9   0      108.10      107.41      1.21 o 
   3   9   0      831.99      917.04      5.75 o 
   4   9   0      123.79       94.29      1.16 o 
   5   9   0        0.96        2.28      0.31 o 
   6   9   0      291.82      282.05      2.51 o 
   7   9   0      301.45      304.31      2.69 o 
   8   9   0        2.83        4.74      0.60 o 
   9   9   0      344.39      342.49      3.72 o 
  10   9   0      412.47      412.89      4.41 o 
  11   9   0        0.42        1.21      0.67 o 
  12   9   0        3.11        1.51      0.99 o 
  13   9   0        5.81        5.41      1.09 o 
  14   9   0       13.78       10.16      1.30 o 
  15   9   0       83.62       90.62      6.08 o 
  16   9   0        7.34        8.47      1.49 o 
  17   9   0       19.44       22.27      2.18 o 
  18   9   0        5.23        5.38      2.70 o 
  19   9   0        0.94        2.82      2.43 o 
  20   9   0        0.12       -0.22      2.43 o 
  21   9   0        0.72        4.49      2.77 o 
  22   9   0        0.02        0.00      3.64 o 
   0  10   0       49.97       44.99      1.27 o 
   1  10   0        0.58        0.17      0.26 o 
   2  10   0        2.92        2.18      0.31 o 
   3  10   0      125.21      133.42      1.38 o 
   4  10   0        7.70        8.54      0.46 o 
   5  10   0      162.58      177.81      1.93 o 
   6  10   0       73.41       61.32      1.17 o 
   7  10   0        6.37        9.35      0.92 o 
   8  10   0      604.82      602.26      5.51 o 
   9  10   0     1218.03     1187.07     10.22 o 
  10  10   0      126.48      120.11      2.68 o 
  11  10   0       86.31       87.39      2.60 o 
  12  10   0      199.41      204.09      3.94 o 
  13  10   0        0.36       -0.12      1.29 o 
  14  10   0      111.13      109.47      5.24 o 
  15  10   0       27.58       25.83      3.19 o 
  16  10   0        0.20        3.72      2.56 o 
  17  10   0        0.70        1.49      1.68 o 
  18  10   0       52.91       61.94      5.01 o 
  19  10   0        7.84       10.67      4.56 o 
  20  10   0        7.47        2.43      2.58 o 
  21  10   0        0.35        3.04      3.01 o 
   1  11   0        0.00        0.92      0.35 o 
   2  11   0       57.12       56.38      0.94 o 
   3  11   0      683.62      664.77      4.21 o 
   4  11   0      349.80      349.13      3.13 o 
   5  11   0      617.85      599.93      4.73 o 
   6  11   0      329.19      331.97      3.41 o 
   7  11   0      674.59      678.78      6.63 o 
   8  11   0       12.39       13.68      1.47 o 
   9  11   0      163.67      159.53      3.11 o 
  10  11   0       68.68       65.54      2.50 o 
  11  11   0       85.64       86.54      2.69 o 
  12  11   0        3.03        1.39      1.29 o 
  13  11   0        1.19        2.43      1.55 o 
  14  11   0        1.95        3.56      2.45 o 
  15  11   0        1.27        0.97      2.38 o 
  16  11   0       18.42       20.16      3.55 o 
  17  11   0       47.68       54.69      3.86 o 
  18  11   0       16.54       19.67      5.35 o 
  19  11   0        1.85        1.88      2.73 o 
  20  11   0        0.85       -0.30      2.73 o 
  21  11   0        0.49        2.66      2.77 o 
   0  12   0      737.24      716.62      6.21 o 
   1  12   0      622.39      609.98      4.03 o 
   2  12   0       56.60       48.14      1.02 o 
   3  12   0        6.96        8.24      0.58 o 
   4  12   0     1617.11     1599.22     11.76 o 
   5  12   0        4.90        2.47      1.07 o 
   6  12   0      899.00      788.22      7.60 o 
   7  12   0        3.59        4.28      0.79 o 
   8  12   0      312.15      320.62      5.03 o 
   9  12   0       34.02       24.30      1.52 o 
  10  12   0       15.15       21.12      2.24 o 
  11  12   0      137.80      125.23      5.05 o 
  12  12   0       13.55       11.38      1.45 o 
  13  12   0        8.56        5.75      3.08 o 
  14  12   0        0.23        2.61      2.33 o 
  15  12   0       12.08       18.81      3.29 o 
  16  12   0       10.31       11.36      3.82 o 
  17  12   0        2.69        6.23      3.03 o 
  18  12   0        0.00        1.71      2.33 o 
  19  12   0        0.60        3.70      2.33 o 
  20  12   0        0.34       -1.03      5.77 o 
  21  12   0        0.35        2.26      5.47 o 
   1  13   0     1224.87     1221.29      9.96 o 
   2  13   0      295.08      279.22      3.36 o 
   3  13   0       67.78       66.87      1.53 o 
   4  13   0        0.07       -0.72      0.72 o 
   5  13   0      116.25      112.03      2.61 o 
   6  13   0      840.66      857.67      9.56 o 
   7  13   0      139.01      131.10      3.21 o 
   8  13   0       35.19       30.36      1.75 o 
   9  13   0      175.34      178.84      4.80 o 
  10  13   0        3.20        4.05      1.38 o 
  11  13   0       81.04       78.70      4.82 o 
  12  13   0       30.05       28.64      3.27 o 
  13  13   0        4.78       10.40      2.56 o 
  14  13   0       48.92       45.97      4.18 o 
  15  13   0       53.15       54.21      4.53 o 
  16  13   0       10.34       19.63      5.49 o 
  17  13   0        4.91        7.32      3.59 o 
  18  13   0       10.58       11.28      4.56 o 
  19  13   0        5.52        3.46      2.77 o 
  20  13   0        1.08       -2.33      2.33 o 
   0  14   0        3.97        1.95      0.85 o 
   1  14   0      567.54      579.69      6.34 o 
   2  14   0        3.05        3.49      1.23 o 
   3  14   0       96.81       85.61      2.60 o 
   4  14   0        9.22        9.91      1.18 o 
   5  14   0      293.63      289.83      5.66 o 
   6  14   0      118.38       94.96      2.78 o 
   7  14   0       60.50       43.49      2.26 o 
   8  14   0        5.61        7.22      1.39 o 
   9  14   0        4.68        2.06      1.56 o 
  10  14   0       47.86       41.22      2.58 o 
  11  14   0      148.95      158.45      6.15 o 
  12  14   0       43.65       38.39      3.83 o 
  13  14   0       28.76       35.71      8.70 o 
  14  14   0        3.49        9.32      3.49 o 
  15  14   0        2.64        4.19      3.42 o 
  16  14   0       11.43       15.69      3.84 o 
  17  14   0       11.19       18.63      3.39 o 
  18  14   0        0.74        0.10      3.04 o 
  19  14   0        5.16        4.90      3.95 o 
  20  14   0        1.26        1.82      3.64 o 
   1  15   0      132.60      131.19      4.39 o 
   2  15   0      370.27      354.41      6.00 o 
   3  15   0      344.09      359.90      6.53 o 
   4  15   0        2.27        4.18      1.22 o 
   5  15   0        1.09        1.46      1.18 o 
   6  15   0       30.95       27.54      2.04 o 
   7  15   0       44.96       40.85      2.41 o 
   8  15   0        8.42       11.80      3.68 o 
   9  15   0       14.21       13.28      1.74 o 
  10  15   0       17.79       24.13      2.99 o 
  11  15   0        2.22        1.95      1.97 o 
  12  15   0       27.19       31.30      5.23 o 
  13  15   0       70.82       71.27      7.35 o 
  14  15   0       39.48       47.69      5.23 o 
  15  15   0        0.01        9.07      4.02 o 
  16  15   0        0.77        0.49      2.02 o 
  17  15   0        0.26        2.94      3.04 o 
  18  15   0        2.31        3.73      2.92 o 
  19  15   0        1.27        0.70      4.86 o 
   0  16   0       40.64       37.05      4.25 o 
   1  16   0        3.34        5.30      1.59 o 
   2  16   0      225.71      230.39      5.08 o 
   3  16   0      127.40      140.30      4.56 o 
   4  16   0      143.00      134.39      3.92 o 
   5  16   0       83.18       85.42      3.79 o 
   6  16   0       16.97       19.41      2.25 o 
   7  16   0       99.87       89.95      3.84 o 
   8  16   0       78.31       86.80      4.02 o 
   9  16   0        3.78        2.71      3.04 o 
  10  16   0        2.25        1.82      2.15 o 
  11  16   0       26.82       41.21      4.67 o 
  12  16   0        0.09        2.48      2.47 o 
  13  16   0       19.98       16.33      3.63 o 
  14  16   0        6.24        6.31      2.77 o 
  15  16   0       56.53       63.52      9.42 o 
  16  16   0        6.07        6.33      2.92 o 
  17  16   0       14.08       16.40      6.38 o 
  18  16   0        1.44        3.38      3.95 o 
   1  17   0       10.91       13.15      3.53 o 
   2  17   0      120.63      128.15      4.55 o 
   3  17   0       83.99       92.84      4.15 o 
   4  17   0        3.58        0.43      1.50 o 
   5  17   0        0.67        1.54      1.31 o 
   6  17   0        1.91        2.28      1.55 o 
   7  17   0       22.98       12.48      1.78 o 
   8  17   0       67.92       76.44      5.69 o 
   9  17   0       22.13       21.28      3.48 o 
  10  17   0       62.90       72.92      5.53 o 
  11  17   0       11.76       14.98      3.36 o 
  12  17   0       17.04       19.22      5.47 o 
  13  17   0       25.20       32.29      5.47 o 
  14  17   0        6.08        7.29      3.01 o 
  15  17   0       45.19       43.79      5.53 o 
  16  17   0       10.26       11.36      3.63 o 
  17  17   0        0.01        1.16      3.95 o 
  18  17   0        0.51        0.00      3.64 o 
   0  18   0      332.58      328.16      9.63 o 
   1  18   0       81.83       84.47      3.50 o 
   2  18   0        4.35        4.06      1.68 o 
   3  18   0       29.73       33.06      5.47 o 
   4  18   0       30.40       38.70      6.07 o 
   5  18   0        0.14        0.68      1.55 o 
   6  18   0       13.93        9.72      1.87 o 
   7  18   0       23.88       30.57      6.38 o 
   8  18   0        5.00        6.13      2.47 o 
   9  18   0      132.90      130.08      7.15 o 
  10  18   0       38.24       47.13      5.10 o 
  11  18   0        6.87        6.07      5.47 o 
  12  18   0        0.06        1.21      2.58 o 
  13  18   0       55.98       61.11      6.13 o 
  14  18   0        0.60        0.84      4.25 o 
  15  18   0        5.19       13.97      3.87 o 
  16  18   0        8.65        7.33      6.68 o 
  17  18   0        0.05        0.00      3.64 o 
   1  19   0       86.99      109.18      3.89 o 
   2  19   0      108.09      105.52      5.63 o 
   3  19   0       21.39       23.43      4.86 o 
   4  19   0       20.43       17.92      2.65 o 
   5  19   0        8.09        6.07      4.86 o 
   6  19   0        2.69       -0.61      3.64 o 
   7  19   0      105.33      131.45      8.50 o 
   8  19   0       17.00       19.22      3.48 o 
   9  19   0       16.77       19.84      3.93 o 
  10  19   0        0.26       -0.88      2.13 o 
  11  19   0        0.01        2.18      3.34 o 
  12  19   0        4.14        6.40      3.20 o 
  13  19   0       20.71       19.83      8.81 o 
  14  19   0        2.62        8.35      7.90 o 
  15  19   0        2.76        6.33      2.92 o 
  16  19   0        0.50        0.00      3.64 o 
   0  20   0        9.37        3.64      4.25 o 
   1  20   0      106.42      103.76      4.79 o 
   2  20   0      171.38      182.26     13.18 o 
   3  20   0       31.56       34.02      6.68 o 
   4  20   0       46.17       46.77      7.90 o 
   5  20   0        4.82       10.33      5.47 o 
   6  20   0       42.00       54.67      8.50 o 
   7  20   0       23.42       23.69      6.68 o 
   8  20   0        4.33        5.47      4.86 o 
   9  20   0       32.16       35.23      4.67 o 
  10  20   0        1.25        3.41      3.04 o 
  11  20   0        0.05        2.73      2.58 o 
  12  20   0        0.24        2.15      5.16 o 
  13  20   0       16.47       17.87      4.06 o 
  14  20   0        0.51        5.18      3.20 o 
  15  20   0        3.62       10.33      4.86 o 
   1  21   0      132.32      134.66      7.73 o 
   2  21   0        4.37        5.77      3.44 o 
   3  21   0       89.21       99.01     10.33 o 
   4  21   0       23.56       30.98      7.29 o 
   5  21   0        2.70        4.25      4.86 o 
   6  21   0       48.61       60.74      9.11 o 
   7  21   0        9.97       15.79      5.47 o 
   8  21   0        0.55        0.61      4.25 o 
   9  21   0       17.54       27.94      7.29 o 
  10  21   0       45.72       47.38      9.11 o 
  11  21   0        0.48       -0.42      2.58 o 
  12  21   0        0.17        4.72      2.77 o 
  13  21   0        0.34        1.73      2.77 o 
  14  21   0        0.39        2.43      4.25 o 
   0  22   0        8.33        7.29      4.86 o 
   1  22   0        2.87        1.21      3.01 o 
   2  22   0       61.68       58.31      8.50 o 
   3  22   0        0.02       -3.04      4.25 o 
   4  22   0        3.92        7.29      4.86 o 
   5  22   0       59.22       65.00      9.11 o 
   6  22   0        1.65        1.21      4.25 o 
   7  22   0        8.17        7.29      4.86 o 
   8  22   0        0.00        4.25      4.25 o 
   9  22   0        0.02        1.82      4.25 o 
  10  22   0        0.08       10.33      4.86 o 
  11  22   0        0.15        9.11      4.25 o 
  12  22   0        1.71        6.68      4.25 o 
   1  23   0       19.27       22.48      6.07 o 
   2  23   0       23.44       27.94      7.29 o 
   3  23   0       25.07       17.01      6.07 o 
   4  23   0        0.71        2.43      4.25 o 
   5  23   0        0.04        4.25      4.86 o 
   6  23   0        2.18        5.47      4.86 o 
   7  23   0       15.08       16.40      6.07 o 
   8  23   0        0.06        7.29      4.86 o 
   9  23   0        5.97       23.08      6.07 o 
  10  23   0        0.06        9.72      4.86 o 
   1  24   0        7.12        9.72      5.47 o 
   2  24   0       16.39       25.51      6.68 o 
   3  24   0        1.23        7.29      5.47 o 
   4  24   0        0.09        0.61      4.25 o 
   5  24   0       10.08       21.26      6.68 o 
   6  24   0        0.00        6.07      4.86 o 
   7  24   0        0.76        8.50      4.25 o 
   8  24   0        0.42        8.50      4.25 o 
   2  25   0        0.05        9.11      5.47 o 
   3  25   0       16.47       24.91      7.29 o 
   4  25   0        1.06        9.11      4.86 o 
   5  25   0       26.45       37.05      7.90 o 
   6  25   0        0.94        9.11      4.86 o 
 -23   1   1        0.16        2.38      2.77 o 
 -22   1   1        9.77        6.68      3.01 o 
 -21   1   1        1.33        0.88      2.33 o 
 -20   1   1        0.02        3.17      1.70 o 
 -19   1   1       15.65       11.18      1.92 o 
 -18   1   1        0.55        0.67      0.97 o 
 -17   1   1       58.85       57.64      2.38 o 
 -16   1   1       49.28       45.30      1.81 o 
 -15   1   1        8.27       11.57      1.00 o 
 -14   1   1       71.46       58.47      1.48 o 
 -13   1   1       12.68       11.77      0.83 o 
 -12   1   1        1.79        0.63      0.41 o 
 -11   1   1      811.29      788.28      5.87 o 
 -10   1   1     1184.53     1180.59      6.51 o 
  -9   1   1      267.39      314.94      2.20 o 
  -8   1   1        9.03       11.90      0.37 o 
  -7   1   1        1.08        0.61      0.21 o 
  -6   1   1      113.97      133.99      1.07 o 
  -5   1   1      144.53      169.55      1.40 o 
  -4   1   1        3.42        2.09      0.41 o 
  -3   1   1      393.82      406.17      2.92 o 
  -2   1   1     3086.53     3125.23     22.26 o 
  -1   1   1     1637.58     1526.23     17.81 o 
   0   1   1       95.84       92.72      1.91 o 
   1   1   1     1184.21     1064.85      8.39 o 
   2   1   1     2298.50     2415.14     14.21 o 
   3   1   1      587.50      731.70      4.60 o 
   4   1   1      120.04      167.69      1.54 o 
   5   1   1     2180.99     2292.07     13.23 o 
   6   1   1     1470.12     1548.84      8.96 o 
   7   1   1       14.92       12.67      0.46 o 
   8   1   1       24.74       30.63      0.70 o 
   9   1   1        2.08        2.75      0.39 o 
  10   1   1        6.37        4.39      0.40 o 
  11   1   1      287.93      272.00      2.50 o 
  12   1   1        4.05        3.13      0.49 o 
  13   1   1        8.18        7.35      0.87 o 
  14   1   1      268.04      259.03      4.42 o 
  15   1   1        8.75        3.47      1.03 o 
  16   1   1       56.14       63.14      2.52 o 
  17   1   1      131.58      132.81      3.58 o 
  18   1   1       92.06       91.52      3.73 o 
  19   1   1        1.69        2.82      1.13 o 
  20   1   1       28.30       31.93      2.43 o 
  21   1   1        2.53        6.38      3.01 o 
  22   1   1        0.08        7.29      3.44 o 
  23   1   1        2.23        1.21      3.01 o 
 -23   2   1        4.27        3.18      2.77 o 
 -22   2   1       38.19       43.74      5.15 o 
 -21   2   1        3.46        3.95      2.58 o 
 -20   2   1        1.14        0.95      1.73 o 
 -19   2   1        1.96        4.75      1.58 o 
 -18   2   1        3.79        4.05      1.41 o 
 -17   2   1        0.76        2.52      1.03 o 
 -16   2   1       25.43       26.00      1.47 o 
 -15   2   1       22.53       20.11      1.32 o 
 -14   2   1       60.83       52.05      1.61 o 
 -13   2   1        1.95        2.71      0.46 o 
 -12   2   1      144.89      154.19      1.87 o 
 -11   2   1      100.54       87.94      1.39 o 
 -10   2   1      742.04      756.73      4.61 o 
  -9   2   1        1.79        2.43      0.22 o 
  -8   2   1     1429.99     1391.59      7.40 o 
  -7   2   1       77.84       68.28      0.77 o 
  -6   2   1     1320.86     1347.47      7.53 o 
  -5   2   1      357.24      317.98      2.19 o 
  -4   2   1     1649.55     1608.54      9.07 o 
  -3   2   1      116.45      111.18      0.91 o 
  -2   2   1     4699.68     4647.64     29.44 o 
  -1   2   1      593.50      593.32      4.48 o 
   0   2   1       43.87       34.79      0.56 o 
   1   2   1     3303.61     3267.01     19.59 o 
   2   2   1     7956.81     7650.70     43.04 o 
   3   2   1      923.86      992.13      5.80 o 
   4   2   1       39.40       46.21      0.68 o 
   5   2   1     4501.73     4632.72     25.34 o 
   6   2   1     1667.99     1760.83      9.65 o 
   7   2   1      730.72      752.99      4.47 o 
   8   2   1     1239.20     1288.73      7.69 o 
   9   2   1        0.05        0.64      0.41 o 
  10   2   1      518.07      518.48      3.76 o 
  11   2   1       47.31       46.12      1.21 o 
  12   2   1       57.86       46.63      1.25 o 
  13   2   1       64.53       70.67      2.39 o 
  14   2   1      225.94      205.90      3.90 o 
  15   2   1      632.67      650.08      8.97 o 
  16   2   1       82.76       81.79      2.56 o 
  17   2   1       35.82       30.67      2.08 o 
  18   2   1       23.04       27.50      1.90 o 
  19   2   1       36.25       46.65      3.08 o 
  20   2   1       46.98       57.85      4.60 o 
  21   2   1       25.41       25.25      5.16 o 
  22   2   1       16.56       17.03      3.87 o 
  23   2   1        7.68        7.29      3.44 o 
 -23   3   1        5.77       11.54      4.86 o 
 -22   3   1        0.21       -0.61      3.64 o 
 -21   3   1        0.40       -2.15      2.15 o 
 -20   3   1        0.05        2.54      1.45 o 
 -19   3   1      148.72      159.87      5.96 o 
 -18   3   1        6.69        4.63      1.58 o 
 -17   3   1        0.02        1.27      1.12 o 
 -16   3   1        4.00        3.05      0.92 o 
 -15   3   1        3.34        1.54      0.70 o 
 -14   3   1        9.86        6.00      0.67 o 
 -13   3   1      192.36      198.13      2.52 o 
 -12   3   1       46.86       45.66      1.28 o 
 -11   3   1      268.57      274.78      2.56 o 
 -10   3   1      170.12      177.33      1.61 o 
  -9   3   1       79.37       89.82      0.98 o 
  -8   3   1      185.98      208.92      1.63 o 
  -7   3   1     2998.05     3084.22     15.44 o 
  -6   3   1      270.54      216.90      1.71 o 
  -5   3   1      279.28      292.97      2.13 o 
  -4   3   1       30.45       36.06      0.56 o 
  -3   3   1     2770.47     2806.08     15.81 o 
  -2   3   1     6602.96     6414.28     33.95 o 
  -1   3   1      616.93      561.36      3.76 o 
   0   3   1      446.40      362.61      2.75 o 
   1   3   1     2746.26     2846.25     17.27 o 
   2   3   1     4222.66     4307.14     23.91 o 
   3   3   1     1419.18     1429.13      8.23 o 
   4   3   1     2351.29     2346.06     13.25 o 
   5   3   1     1842.99     1814.75     10.44 o 
   6   3   1      345.81      386.30      2.69 o 
   7   3   1      822.09      839.18      4.94 o 
   8   3   1        4.54        3.82      0.36 o 
   9   3   1      110.89      119.80      1.41 o 
  10   3   1      164.46      162.61      1.73 o 
  11   3   1      210.70      206.24      2.20 o 
  12   3   1        1.75        0.31      0.72 o 
  13   3   1       20.40       26.75      1.90 o 
  14   3   1      187.19      190.79      3.75 o 
  15   3   1      175.58      156.58      3.48 o 
  16   3   1       64.43       63.63      2.37 o 
  17   3   1       30.89       33.58      2.60 o 
  18   3   1       20.23       22.72      1.81 o 
  19   3   1        6.54        9.19      1.38 o 
  20   3   1       37.42       36.11      3.73 o 
  21   3   1        0.53        1.73      2.77 o 
  22   3   1       12.94       10.61      3.63 o 
  23   3   1        1.24        5.10      3.20 o 
 -23   4   1        1.83        3.04      4.25 o 
 -22   4   1        8.22        0.61      3.64 o 
 -21   4   1       11.92        6.68      4.25 o 
 -20   4   1       15.84       20.84      2.51 o 
 -19   4   1        6.03        2.82      1.72 o 
 -18   4   1      135.86      152.30      4.79 o 
 -17   4   1        4.21        3.36      2.35 o 
 -16   4   1        1.58        1.81      0.83 o 
 -15   4   1       32.47       30.97      1.53 o 
 -14   4   1      165.66      162.13      2.48 o 
 -13   4   1      102.22       94.16      1.79 o 
 -12   4   1      112.67      102.87      1.54 o 
 -11   4   1       57.50       61.35      1.13 o 
 -10   4   1      236.98      236.69      1.93 o 
  -9   4   1        1.33        0.09      0.20 o 
  -8   4   1      297.51      331.18      2.33 o 
  -7   4   1     1738.55     1876.21      9.71 o 
  -6   4   1      593.40      668.72      3.93 o 
  -5   4   1      192.36      203.96      1.66 o 
  -4   4   1      190.89      208.59      1.62 o 
  -3   4   1      216.52      213.41      1.60 o 
  -2   4   1       66.96       85.04      0.85 o 
  -1   4   1        1.22        6.51      0.26 o 
   0   4   1     2964.71     2984.51     19.80 o 
   1   4   1     2940.48     3015.74     17.77 o 
   2   4   1    10186.81     9842.43     55.79 o 
   3   4   1     4613.80     4765.77     25.13 o 
   4   4   1     1205.50     1202.23      6.62 o 
   5   4   1       66.91       69.36      0.86 o 
   6   4   1      881.79      841.18      5.06 o 
   7   4   1      158.14      147.16      1.42 o 
   8   4   1      242.55      241.08      2.15 o 
   9   4   1      574.76      542.08      3.82 o 
  10   4   1       26.59       25.14      0.79 o 
  11   4   1        2.83        3.96      0.55 o 
  12   4   1      669.96      645.97      6.78 o 
  13   4   1       95.24       95.17      2.81 o 
  14   4   1       96.27       91.93      2.87 o 
  15   4   1        0.15        2.28      0.90 o 
  16   4   1       90.46       91.34      3.45 o 
  17   4   1        3.61        3.04      1.07 o 
  18   4   1        3.97        6.04      1.31 o 
  19   4   1        9.25       15.67      1.65 o 
  20   4   1        7.40        9.60      2.63 o 
  21   4   1       15.96        8.95      3.20 o 
  22   4   1       23.73       26.84      4.67 o 
  23   4   1        4.93       14.28      6.07 o 
 -23   5   1        4.18        3.04      3.64 o 
 -22   5   1        0.04       -3.04      3.04 o 
 -21   5   1       23.23       19.59      4.86 o 
 -20   5   1       31.05       42.61      3.66 o 
 -19   5   1       75.73       87.14      7.72 o 
 -18   5   1        7.59        9.67      1.78 o 
 -17   5   1       29.81       26.77      2.14 o 
 -16   5   1       52.69       46.38      2.27 o 
 -15   5   1        6.23        4.26      0.70 o 
 -14   5   1       28.67       25.48      1.16 o 
 -13   5   1       16.17       14.93      0.88 o 
 -12   5   1      602.37      600.26      5.44 o 
 -11   5   1       74.10       66.74      1.23 o 
 -10   5   1      100.02      103.98      1.39 o 
  -9   5   1       83.94       83.26      0.91 o 
  -8   5   1      300.87      334.92      2.24 o 
  -7   5   1     3639.06     3743.89     18.35 o 
  -6   5   1      633.20      625.29      3.60 o 
  -5   5   1       18.83       18.95      0.43 o 
  -4   5   1       31.03       26.64      0.55 o 
  -3   5   1     8413.53     8728.33     46.76 o 
  -2   5   1     4848.16     4938.37     30.33 o 
  -1   5   1     1885.11     2052.37     11.89 o 
   0   5   1     1966.68     1995.22     11.83 o 
   1   5   1     1603.79     1841.79     10.76 o 
   2   5   1     3209.91     3268.78     18.24 o 
   3   5   1      722.23      786.19      4.67 o 
   4   5   1     1344.71     1440.80      8.12 o 
   5   5   1     1053.08     1137.61      6.76 o 
   6   5   1        6.67        8.32      0.39 o 
   7   5   1     1797.93     1712.35      9.71 o 
   8   5   1      247.90      257.03      2.16 o 
   9   5   1      107.13      100.55      1.30 o 
  10   5   1     1122.40     1058.97      6.58 o 
  11   5   1       82.37       84.33      1.63 o 
  12   5   1      179.39      170.29      4.26 o 
  13   5   1       90.16       84.23      4.26 o 
  14   5   1        7.45        8.23      1.26 o 
  15   5   1        0.07        1.53      1.04 o 
  16   5   1       55.04       61.09      2.71 o 
  17   5   1       82.19       88.86      2.76 o 
  18   5   1       19.35       22.19      1.84 o 
  19   5   1       42.30       43.64      2.79 o 
  20   5   1        0.56        4.17      1.68 o 
  21   5   1        2.89       -2.33      2.33 o 
  22   5   1        2.27        0.05      3.34 o 
  23   5   1        4.35        1.03      2.77 o 
 -23   6   1        0.28        3.64      4.25 o 
 -22   6   1        0.36        0.00      3.64 o 
 -21   6   1        0.70        3.95      3.01 o 
 -20   6   1        0.98        0.87      2.21 o 
 -19   6   1       22.45       30.75      3.24 o 
 -18   6   1       19.19       15.19      2.33 o 
 -17   6   1        2.82        2.00      1.29 o 
 -16   6   1       21.15       22.02      1.74 o 
 -15   6   1      129.40      119.80      3.49 o 
 -14   6   1      266.29      266.60      3.42 o 
 -13   6   1      312.34      284.94      3.44 o 
 -12   6   1      253.50      245.64      3.04 o 
 -11   6   1      240.68      245.35      2.76 o 
 -10   6   1        0.92        1.54      0.43 o 
  -9   6   1      195.50      209.71      1.76 o 
  -8   6   1        4.49        2.30      0.32 o 
  -7   6   1       15.22       16.72      0.50 o 
  -6   6   1     2355.95     2396.20     12.00 o 
  -5   6   1      199.13      185.44      1.43 o 
  -4   6   1      159.18      227.72      1.74 o 
  -3   6   1        2.46        1.14      0.19 o 
  -2   6   1    10419.01    10244.79     55.32 o 
  -1   6   1      997.76      908.22      5.18 o 
   0   6   1     4842.77     4882.16     27.43 o 
   1   6   1     5465.13     5796.84     30.92 o 
   2   6   1     2131.38     2084.63     12.49 o 
   3   6   1      641.50      575.62      3.72 o 
   4   6   1      203.93      244.47      1.94 o 
   5   6   1     6771.14     7121.57     36.40 o 
   6   6   1      236.61      215.23      1.82 o 
   7   6   1        0.54        1.60      0.29 o 
   8   6   1       70.35       60.90      1.05 o 
   9   6   1      374.82      369.20      2.81 o 
  10   6   1       13.53       18.48      0.82 o 
  11   6   1     1831.95     1732.31     13.72 o 
  12   6   1        0.09        1.17      0.81 o 
  13   6   1      251.19      244.91      5.34 o 
  14   6   1       20.45       17.72      1.58 o 
  15   6   1       39.26       39.51      3.21 o 
  16   6   1       29.23       31.39      2.81 o 
  17   6   1        0.07        1.29      0.94 o 
  18   6   1       48.89       48.25      2.89 o 
  19   6   1       15.81       16.75      1.99 o 
  20   6   1        1.91        2.12      1.63 o 
  21   6   1        5.69        6.38      3.01 o 
  22   6   1        0.74        0.70      2.77 o 
 -23   7   1        3.42        5.47      4.25 o 
 -22   7   1        4.43        3.90      4.56 o 
 -21   7   1        0.00       -0.66      2.47 o 
 -20   7   1       22.58       13.69      2.99 o 
 -19   7   1        8.98        8.85      2.06 o 
 -18   7   1       27.70       31.16      3.51 o 
 -17   7   1        0.03        0.26      1.29 o 
 -16   7   1       33.65       34.99      2.72 o 
 -15   7   1        0.24        0.88      0.73 o 
 -14   7   1        0.15        0.77      0.64 o 
 -13   7   1      136.05      132.93      2.70 o 
 -12   7   1      299.38      312.48      3.84 o 
 -11   7   1       17.17       21.47      1.05 o 
 -10   7   1        1.43        1.53      0.67 o 
  -9   7   1        5.31        5.72      0.52 o 
  -8   7   1      285.60      300.32      2.25 o 
  -7   7   1      437.86      508.27      3.16 o 
  -6   7   1      793.24      842.41      4.77 o 
  -5   7   1     3294.00     3615.02     18.16 o 
  -4   7   1     1546.11     1692.50      9.03 o 
  -3   7   1      526.73      473.36      3.23 o 
  -2   7   1       27.47       34.59      0.69 o 
  -1   7   1       51.54       52.41      0.72 o 
   0   7   1       67.69       63.44      0.85 o 
   1   7   1     3419.87     3444.90     18.77 o 
   2   7   1      351.95      420.01      3.10 o 
   3   7   1     2509.34     2747.16     15.97 o 
   4   7   1     3602.65     3836.71     20.82 o 
   5   7   1      232.03      217.06      1.97 o 
   6   7   1     2126.38     2207.23     12.07 o 
   7   7   1       68.04       86.50      1.19 o 
   8   7   1      293.84      304.58      2.51 o 
   9   7   1        5.47        2.61      0.59 o 
  10   7   1      380.03      386.18      3.94 o 
  11   7   1     1016.72     1000.43     10.05 o 
  12   7   1      275.91      287.92      4.89 o 
  13   7   1        1.97        2.16      0.94 o 
  14   7   1       31.68       33.48      1.98 o 
  15   7   1        0.14        1.24      1.31 o 
  16   7   1      134.81      137.14      3.83 o 
  17   7   1        5.98        9.56      1.83 o 
  18   7   1        0.16        2.59      1.26 o 
  19   7   1       14.88       17.10      3.01 o 
  20   7   1       16.76       14.94      2.47 o 
  21   7   1        4.40       -0.61      3.04 o 
  22   7   1        4.58        1.21      3.64 o 
 -22   8   1        3.32        2.43      3.01 o 
 -21   8   1        0.01       -2.13      2.15 o 
 -20   8   1       11.31        9.90      2.76 o 
 -19   8   1        7.65        8.07      2.09 o 
 -18   8   1       10.61       10.21      2.19 o 
 -17   8   1       21.25       22.12      2.71 o 
 -16   8   1        1.33       -0.43      1.10 o 
 -15   8   1       15.82       15.07      1.26 o 
 -14   8   1      397.81      395.40      5.39 o 
 -13   8   1        0.19        2.08      0.84 o 
 -12   8   1       62.31       67.28      2.15 o 
 -11   8   1      319.54      324.54      4.09 o 
 -10   8   1      920.53      853.48      7.47 o 
  -9   8   1       17.93       22.89      0.81 o 
  -8   8   1       34.83       41.49      0.92 o 
  -7   8   1      598.71      642.87      3.95 o 
  -6   8   1        0.67        0.21      0.23 o 
  -5   8   1      684.95      719.10      4.70 o 
  -4   8   1      179.74      204.04      1.67 o 
  -3   8   1     1415.70     1474.69      8.57 o 
  -2   8   1      277.46      269.49      2.05 o 
  -1   8   1     1170.38     1181.66      6.83 o 
   0   8   1      104.79      115.02      1.23 o 
   1   8   1       59.36       77.21      0.96 o 
   2   8   1      623.24      727.28      5.01 o 
   3   8   1      486.37      562.14      4.19 o 
   4   8   1      891.70     1014.87      6.34 o 
   5   8   1      582.89      502.71      3.37 o 
   6   8   1      899.27      932.56      5.57 o 
   7   8   1       16.40       17.94      0.62 o 
   8   8   1     2158.39     2038.63     12.13 o 
   9   8   1      146.84      151.34      2.03 o 
  10   8   1      180.33      184.60      3.09 o 
  11   8   1      132.96      128.27      3.71 o 
  12   8   1      183.44      182.58      5.30 o 
  13   8   1       39.05       42.98      2.12 o 
  14   8   1       52.41       51.35      2.36 o 
  15   8   1        4.30        3.00      1.32 o 
  16   8   1       46.31       46.38      2.79 o 
  17   8   1       15.95       22.54      2.31 o 
  18   8   1       51.47       54.92      3.02 o 
  19   8   1        3.48        4.08      1.77 o 
  20   8   1       12.52       17.26      3.03 o 
  21   8   1        0.22        3.64      3.64 o 
  22   8   1        0.22       -3.04      3.04 o 
 -22   9   1        0.68        2.01      5.77 o 
 -21   9   1        2.35        1.52      2.58 o 
 -20   9   1        2.19        7.53      3.20 o 
 -19   9   1       14.57       14.11      2.50 o 
 -18   9   1        0.50        2.76      1.68 o 
 -17   9   1       20.94       24.74      2.95 o 
 -16   9   1       26.94       28.21      2.60 o 
 -15   9   1       47.13       48.84      2.10 o 
 -14   9   1        1.38        2.83      0.93 o 
 -13   9   1       97.02       92.15      2.67 o 
 -12   9   1       39.98       41.53      1.58 o 
 -11   9   1       61.62       59.04      1.74 o 
 -10   9   1      264.96      240.63      3.46 o 
  -9   9   1        0.44        0.57      0.45 o 
  -8   9   1       13.21       16.42      1.12 o 
  -7   9   1      333.52      313.07      2.56 o 
  -6   9   1        1.02        0.40      0.27 o 
  -5   9   1      739.29      738.25      4.61 o 
  -4   9   1       13.80       17.48      0.58 o 
  -3   9   1       18.81       10.29      0.43 o 
  -2   9   1     1280.76     1308.26      7.37 o 
  -1   9   1      901.10      955.06      5.59 o 
   0   9   1       22.30       26.00      0.83 o 
   1   9   1       64.21       82.23      1.07 o 
   2   9   1        2.87        4.73      0.39 o 
   3   9   1      616.82      576.93      4.07 o 
   4   9   1      408.88      403.30      3.25 o 
   5   9   1      281.59      295.95      2.32 o 
   6   9   1      114.93      111.38      1.35 o 
   7   9   1      189.82      184.67      1.92 o 
   8   9   1     3982.83     3866.51     23.26 o 
   9   9   1      393.79      408.83      4.47 o 
  10   9   1       46.72       43.68      1.57 o 
  11   9   1      481.52      450.82      6.47 o 
  12   9   1       18.97       21.35      2.24 o 
  13   9   1      135.94      131.47      3.48 o 
  14   9   1        0.11        0.67      1.95 o 
  15   9   1       36.83       42.22      3.25 o 
  16   9   1       12.45       14.62      1.82 o 
  17   9   1        0.39        1.52      2.03 o 
  18   9   1        7.41        9.46      4.57 o 
  19   9   1        1.50        2.34      1.77 o 
  20   9   1        0.60        0.61      3.64 o 
  21   9   1        1.62        0.61      3.64 o 
  22   9   1        5.77        4.25      4.25 o 
 -22  10   1        1.97        4.25      3.01 o 
 -21  10   1        0.18        2.76      3.64 o 
 -20  10   1        7.76        5.16      3.01 o 
 -19  10   1        1.15        4.95      2.77 o 
 -18  10   1       33.84       32.22      3.70 o 
 -17  10   1        1.98        3.21      1.78 o 
 -16  10   1        0.46        2.74      1.37 o 
 -15  10   1       21.17       21.45      1.65 o 
 -14  10   1       11.59       10.92      2.43 o 
 -13  10   1        8.15        9.11      1.32 o 
 -12  10   1        8.63        6.51      1.03 o 
 -11  10   1        0.18       -0.77      0.77 o 
 -10  10   1       83.66       74.77      1.87 o 
  -9  10   1       27.22       26.16      1.19 o 
  -8  10   1       43.16       41.50      1.18 o 
  -7  10   1        2.88        3.38      0.49 o 
  -6  10   1      566.07      541.99      4.09 o 
  -5  10   1        5.89        7.58      0.45 o 
  -4  10   1       36.75       37.01      0.73 o 
  -3  10   1       99.59       90.04      1.14 o 
  -2  10   1        5.35        3.57      0.39 o 
  -1  10   1      786.16      796.97      4.96 o 
   0  10   1       54.08       48.61      0.85 o 
   1  10   1       68.97       65.78      0.98 o 
   2  10   1       11.72       10.64      0.55 o 
   3  10   1       50.57       46.70      0.89 o 
   4  10   1      459.41      479.33      3.71 o 
   5  10   1       26.50       21.74      0.70 o 
   6  10   1        6.95        8.35      0.51 o 
   7  10   1       63.01       54.85      1.30 o 
   8  10   1       70.48       70.34      1.68 o 
   9  10   1      233.53      232.50      3.75 o 
  10  10   1        8.57       10.78      1.46 o 
  11  10   1       34.67       32.23      2.01 o 
  12  10   1       45.77       49.31      3.76 o 
  13  10   1      249.32      259.58      5.64 o 
  14  10   1       16.67       14.45      1.68 o 
  15  10   1       48.73       54.28      2.72 o 
  16  10   1        0.07        3.09      1.29 o 
  17  10   1        3.92        2.24      3.39 o 
  18  10   1        0.59        2.49      1.53 o 
  19  10   1        6.84        5.63      1.94 o 
  20  10   1        0.01       -0.39      2.33 o 
  21  10   1        0.31        2.43      4.25 o 
 -21  11   1        0.01       -1.27      2.33 o 
 -20  11   1        3.10        0.30      2.47 o 
 -19  11   1        0.09        2.94      2.77 o 
 -18  11   1       35.29       46.58      4.43 o 
 -17  11   1       21.10       28.29      3.61 o 
 -16  11   1        8.13        4.66      2.10 o 
 -15  11   1        1.81        1.87      1.62 o 
 -14  11   1       58.88       64.30      2.91 o 
 -13  11   1        0.00        1.15      1.06 o 
 -12  11   1        7.14        4.57      1.11 o 
 -11  11   1       27.32       20.68      1.63 o 
 -10  11   1        3.68        4.18      0.91 o 
  -9  11   1       13.93       17.90      1.18 o 
  -8  11   1       62.79       59.10      1.76 o 
  -7  11   1        1.38        0.27      0.49 o 
  -6  11   1       27.29       27.52      1.08 o 
  -5  11   1       13.72       14.00      0.70 o 
  -4  11   1      739.81      707.75      4.93 o 
  -3  11   1      182.67      177.94      1.70 o 
  -2  11   1      279.80      297.86      2.41 o 
  -1  11   1      591.75      599.08      3.93 o 
   0  11   1        4.02        4.36      0.41 o 
   1  11   1      209.75      203.34      2.03 o 
   2  11   1        1.56        1.47      0.31 o 
   3  11   1        0.29       -0.03      0.32 o 
   4  11   1        8.05       12.00      0.73 o 
   5  11   1        1.48        1.58      0.60 o 
   6  11   1       57.38       46.82      1.50 o 
   7  11   1       24.50       16.18      1.30 o 
   8  11   1        0.19        2.63      0.77 o 
   9  11   1      752.24      690.89     10.08 o 
  10  11   1       53.55       55.04      2.49 o 
  11  11   1        2.20        3.51      1.02 o 
  12  11   1      148.92      149.78      5.26 o 
  13  11   1       18.05       19.50      2.30 o 
  14  11   1       48.79       50.12      3.01 o 
  15  11   1        1.51        3.74      1.53 o 
  16  11   1       42.21       48.17      3.03 o 
  17  11   1       22.14       20.90      4.64 o 
  18  11   1        7.62        8.76      2.92 o 
  19  11   1        0.00        2.34      1.77 o 
  20  11   1        0.34       -1.21      3.64 o 
  21  11   1       26.18       23.69      6.68 o 
 -21  12   1        0.00        2.01      2.77 o 
 -20  12   1        6.36        7.45      3.20 o 
 -19  12   1        5.89        4.16      2.77 o 
 -18  12   1        6.26        6.10      5.59 o 
 -17  12   1        0.03        2.73      2.36 o 
 -16  12   1       25.90       27.17      3.38 o 
 -15  12   1      101.64      112.46      5.70 o 
 -14  12   1        1.12        1.56      1.58 o 
 -13  12   1       83.80       85.80      3.46 o 
 -12  12   1       17.46       19.06      1.80 o 
 -11  12   1       43.18       44.68      2.32 o 
 -10  12   1        7.64        4.66      1.43 o 
  -9  12   1       52.70       55.60      2.00 o 
  -8  12   1      144.51      149.47      2.96 o 
  -7  12   1       19.94       18.78      1.25 o 
  -6  12   1      218.74      200.01      2.84 o 
  -5  12   1      342.66      337.37      3.83 o 
  -4  12   1        0.36        1.48      0.39 o 
  -3  12   1       17.72       18.57      0.77 o 
  -2  12   1        1.91        2.92      0.49 o 
  -1  12   1        0.23        0.58      0.40 o 
   0  12   1      297.60      304.75      3.13 o 
   1  12   1      680.55      662.00      7.40 o 
   2  12   1      211.00      208.45      2.65 o 
   3  12   1        8.19        7.76      0.67 o 
   4  12   1      253.72      240.92      3.36 o 
   5  12   1      130.76      131.58      2.51 o 
   6  12   1      403.05      404.16      5.29 o 
   7  12   1      379.34      384.03      5.20 o 
   8  12   1       36.80       35.94      2.56 o 
   9  12   1       46.32       53.47      3.34 o 
  10  12   1       30.28       34.20      2.16 o 
  11  12   1      232.00      218.10      5.70 o 
  12  12   1        2.05        0.55      1.32 o 
  13  12   1       44.21       38.59      2.80 o 
  14  12   1        0.14        0.22      1.32 o 
  15  12   1        8.27        6.03      2.02 o 
  16  12   1        7.48        7.09      2.45 o 
  17  12   1       23.32       33.83      5.77 o 
  18  12   1       12.58       17.96      3.63 o 
  19  12   1        0.29        3.24      1.83 o 
  20  12   1        1.25        0.30      2.58 o 
 -20  13   1        1.20        2.94      2.77 o 
 -19  13   1        0.06       -0.71      2.47 o 
 -18  13   1        8.29        7.86      3.20 o 
 -17  13   1       16.38       23.27      5.48 o 
 -16  13   1        8.21        7.07      4.96 o 
 -15  13   1        0.25        4.12      2.83 o 
 -14  13   1       25.26       28.55      2.87 o 
 -13  13   1        7.27        5.14      1.86 o 
 -12  13   1       85.01       75.83      3.57 o 
 -11  13   1       65.68       64.47      2.86 o 
 -10  13   1      163.29      172.16      4.39 o 
  -9  13   1       60.53       62.40      2.41 o 
  -8  13   1        0.12       -0.80      1.17 o 
  -7  13   1       54.15       53.02      2.89 o 
  -6  13   1       42.13       40.81      1.75 o 
  -5  13   1        5.63        7.05      0.78 o 
  -4  13   1      179.89      161.14      3.44 o 
  -3  13   1      148.79      141.41      2.20 o 
  -2  13   1       25.20       27.48      1.08 o 
  -1  13   1       47.90       50.38      1.48 o 
   0  13   1      216.73      210.86      2.46 o 
   1  13   1       32.32       28.70      1.42 o 
   2  13   1      142.67      141.82      2.58 o 
   3  13   1        6.25        6.61      0.85 o 
   4  13   1        4.52        3.06      0.80 o 
   5  13   1      158.58      161.56      3.55 o 
   6  13   1      633.33      614.49      7.70 o 
   7  13   1        2.09        1.30      0.96 o 
   8  13   1       95.63       98.82      4.21 o 
   9  13   1      115.91      103.00      3.78 o 
  10  13   1        1.19        1.33      1.26 o 
  11  13   1      189.78      192.21      5.38 o 
  12  13   1        1.58        1.53      1.29 o 
  13  13   1       10.48        5.62      1.59 o 
  14  13   1       15.53       13.45      2.01 o 
  15  13   1        0.00        3.70      2.05 o 
  16  13   1        1.34        8.63      3.46 o 
  17  13   1        0.00       -0.49      2.43 o 
  18  13   1        2.14        0.96      3.34 o 
  19  13   1        5.13        7.78      3.20 o 
  20  13   1        3.92       11.85      3.44 o 
 -20  14   1        0.34       -0.44      2.33 o 
 -19  14   1        0.11        4.54      3.20 o 
 -18  14   1        7.38        5.38      2.92 o 
 -17  14   1       15.57       22.35      3.22 o 
 -16  14   1       15.71       18.40      3.06 o 
 -15  14   1        0.02        3.76      2.17 o 
 -14  14   1       12.78       13.64      4.22 o 
 -13  14   1       18.97       26.01      3.54 o 
 -12  14   1       18.11       17.32      2.04 o 
 -11  14   1       31.92       31.20      2.43 o 
 -10  14   1        2.87        4.70      1.16 o 
  -9  14   1      143.69      145.50      3.86 o 
  -8  14   1      115.92      116.76      3.56 o 
  -7  14   1       36.96       31.11      2.63 o 
  -6  14   1      173.78      156.74      4.50 o 
  -5  14   1       31.76       35.68      1.83 o 
  -4  14   1      572.73      536.04      6.49 o 
  -3  14   1       31.61       26.01      2.42 o 
  -2  14   1       28.52       34.31      1.35 o 
  -1  14   1       21.68       26.78      1.10 o 
   0  14   1       23.72       25.76      1.29 o 
   1  14   1      315.10      318.39      4.54 o 
   2  14   1        0.10        0.91      0.86 o 
   3  14   1       92.67      113.59      2.85 o 
   4  14   1      107.82       82.81      3.30 o 
   5  14   1      206.55      196.49      4.35 o 
   6  14   1       29.93       33.34      2.33 o 
   7  14   1       52.73       57.59      4.03 o 
   8  14   1        1.84        2.07      1.29 o 
   9  14   1       11.58        7.63      1.60 o 
  10  14   1        0.93        0.50      1.27 o 
  11  14   1       85.87       76.67      3.62 o 
  12  14   1      123.70      130.94      4.58 o 
  13  14   1       78.99       82.57      5.00 o 
  14  14   1        0.00        2.04      4.67 o 
  15  14   1        4.04        5.62      2.33 o 
  16  14   1       13.27       17.92      3.79 o 
  17  14   1        4.15        6.73      3.34 o 
  18  14   1       18.27       29.88      6.99 o 
  19  14   1        4.09        3.64      3.01 o 
 -19  15   1        1.46        0.75      2.77 o 
 -18  15   1        1.78        3.47      3.34 o 
 -17  15   1       17.04       18.49      5.47 o 
 -16  15   1        8.52       15.81      8.20 o 
 -15  15   1       13.81       10.97      5.77 o 
 -14  15   1       18.96       25.60      9.42 o 
 -13  15   1        0.23        1.88      2.11 o 
 -12  15   1       80.94       73.30      6.97 o 
 -11  15   1       66.53       76.90      4.53 o 
 -10  15   1        0.01        2.43      1.49 o 
  -9  15   1        2.91        2.22      1.93 o 
  -8  15   1       36.75       36.12      2.34 o 
  -7  15   1        6.10        6.22      1.40 o 
  -6  15   1      162.62      159.23      4.13 o 
  -5  15   1       85.52       86.12      2.73 o 
  -4  15   1       68.17       59.07      2.34 o 
  -3  15   1      614.61      587.63      8.82 o 
  -2  15   1        3.81        8.35      1.32 o 
  -1  15   1        1.15        0.93      0.86 o 
   0  15   1       58.85       58.74      2.23 o 
   1  15   1      245.58      236.50      4.45 o 
   2  15   1      314.83      336.25      6.80 o 
   3  15   1       41.76       35.81      2.62 o 
   4  15   1       61.79       57.63      2.35 o 
   5  15   1       65.11       65.29      3.33 o 
   6  15   1       22.85       20.93      3.16 o 
   7  15   1        1.06        0.76      1.17 o 
   8  15   1       60.61       54.98      3.04 o 
   9  15   1      118.43      139.63      5.00 o 
  10  15   1       39.13       46.25      2.81 o 
  11  15   1       54.81       58.63      3.28 o 
  12  15   1        0.22       -0.02      1.43 o 
  13  15   1        0.38        1.02      1.59 o 
  14  15   1        4.21        8.17      2.66 o 
  15  15   1       17.00       25.00      3.38 o 
  16  15   1        7.04        5.28      2.77 o 
  17  15   1        9.04       10.78      5.47 o 
  18  15   1       13.41       16.49      3.79 o 
  19  15   1        6.88       11.76      3.63 o 
 -18  16   1        1.27        2.73      3.01 o 
 -17  16   1        0.04       -1.26      5.47 o 
 -16  16   1        0.02        2.85      2.58 o 
 -15  16   1       25.02       25.13      5.47 o 
 -14  16   1        5.27        5.84      3.64 o 
 -13  16   1        1.12       -1.42      1.90 o 
 -12  16   1        0.51        2.71      2.33 o 
 -11  16   1       40.53       46.83      4.93 o 
 -10  16   1       21.84       22.45      3.87 o 
  -9  16   1       23.04       15.97      2.20 o 
  -8  16   1       21.16       24.18      2.09 o 
  -7  16   1      144.39      151.72      4.14 o 
  -6  16   1        1.37        0.44      1.04 o 
  -5  16   1        0.92        5.38      1.86 o 
  -4  16   1        7.88        9.04      1.45 o 
  -3  16   1        0.87        2.78      0.96 o 
  -2  16   1        0.34        1.63      1.04 o 
  -1  16   1       22.39       28.66      1.83 o 
   0  16   1       20.18       19.25      1.58 o 
   1  16   1        1.95        2.81      1.00 o 
   2  16   1       65.13       70.10      3.44 o 
   3  16   1      281.01      267.75      8.61 o 
   4  16   1        0.00        0.00      2.02 o 
   5  16   1       35.46       33.86      2.52 o 
   6  16   1       23.94       24.84      2.37 o 
   7  16   1       18.90       14.40      2.63 o 
   8  16   1        1.88        0.14      1.53 o 
   9  16   1       13.52       19.82      2.29 o 
  10  16   1       34.15       32.24      3.70 o 
  11  16   1       38.80       49.08      2.98 o 
  12  16   1        0.32        0.90      1.56 o 
  13  16   1       52.52       54.06      5.44 o 
  14  16   1       12.46       14.22      5.95 o 
  15  16   1       14.33       17.87      5.36 o 
  16  16   1        1.89        3.18      2.77 o 
  17  16   1        1.97        1.65      3.34 o 
  18  16   1       36.67       37.21      8.20 o 
 -18  17   1        7.31        8.50      4.86 o 
 -17  17   1        9.36        9.42      6.07 o 
 -16  17   1        2.86        4.25      4.25 o 
 -15  17   1        1.23        3.82      3.04 o 
 -14  17   1        0.18        3.55      3.04 o 
 -13  17   1       51.30       50.10     11.54 o 
 -12  17   1        0.93        0.46      2.73 o 
 -11  17   1        5.40        6.42      2.92 o 
 -10  17   1        5.24        5.65      2.77 o 
  -9  17   1        1.82        3.37      2.33 o 
  -8  17   1        1.70        1.68      2.26 o 
  -7  17   1       17.20       21.53      3.85 o 
  -6  17   1        0.00        0.70      1.08 o 
  -5  17   1       61.53       66.76      4.09 o 
  -4  17   1        3.98        3.83      1.12 o 
  -3  17   1      217.89      226.68      4.61 o 
  -2  17   1       45.80       57.41      2.82 o 
  -1  17   1       11.60       12.66      2.36 o 
   0  17   1        3.90        5.04      1.68 o 
   1  17   1      286.86      280.96      7.31 o 
   2  17   1      166.93      167.10      4.87 o 
   3  17   1        3.17        5.22      2.02 o 
   4  17   1       52.08       53.62      4.04 o 
   5  17   1      169.37      177.31      6.85 o 
   6  17   1        0.18       -1.19      1.19 o 
   7  17   1        4.94        2.60      1.59 o 
   8  17   1       42.02       49.22      3.19 o 
   9  17   1        1.67        2.80      1.73 o 
  10  17   1       25.37       26.50      2.71 o 
  11  17   1       16.09       15.76      2.25 o 
  12  17   1        7.72        7.09      5.16 o 
  13  17   1       29.88       29.42      6.68 o 
  14  17   1        7.36        9.89      2.92 o 
  15  17   1        8.41        9.49      3.36 o 
  16  17   1        1.07        4.60      2.92 o 
  17  17   1       11.43       16.71      3.87 o 
 -17  18   1        1.14        3.04      3.64 o 
 -16  18   1        0.03        1.21      3.01 o 
 -15  18   1        2.55        4.56      3.01 o 
 -14  18   1       14.04       16.82      8.50 o 
 -13  18   1        8.13       10.00      3.20 o 
 -12  18   1        0.51       -1.10      2.11 o 
 -11  18   1        0.67        0.36      2.73 o 
 -10  18   1        0.46       -1.82      2.02 o 
  -9  18   1        1.18       -1.58      2.02 o 
  -8  18   1        2.28        3.19      2.47 o 
  -7  18   1       11.66       12.13      3.44 o 
  -6  18   1       17.72       25.12      4.20 o 
  -5  18   1        1.57        2.44      1.53 o 
  -4  18   1        1.12        2.72      1.41 o 
  -3  18   1        1.50        3.19      1.52 o 
  -2  18   1       25.43       32.12      3.07 o 
  -1  18   1        5.00        4.20      2.47 o 
   0  18   1        6.06        6.88      2.47 o 
   1  18   1        0.82        0.30      2.73 o 
   2  18   1        3.93        3.96      2.22 o 
   3  18   1        0.86       -1.42      1.90 o 
   4  18   1       25.79       29.30      3.59 o 
   5  18   1        0.25       -2.02      2.02 o 
   6  18   1        9.20        5.82      2.47 o 
   7  18   1       11.12       16.95      3.34 o 
   8  18   1        8.54       11.50      2.18 o 
   9  18   1        0.23        4.81      1.77 o 
  10  18   1        4.13        4.78      1.83 o 
  11  18   1        5.35        7.20      2.65 o 
  12  18   1       42.95       36.62      7.59 o 
  13  18   1       17.57       15.79      3.79 o 
  14  18   1       27.58       24.56      4.49 o 
  15  18   1        3.50        6.68      4.86 o 
  16  18   1        0.00        2.71      2.77 o 
 -16  19   1       11.68        3.64      4.25 o 
 -15  19   1        1.30        2.76      2.77 o 
 -14  19   1        5.25        1.77      2.47 o 
 -13  19   1        5.75        6.86      2.92 o 
 -12  19   1        3.46        6.94      2.92 o 
 -11  19   1       38.10       44.39      7.29 o 
 -10  19   1       36.75       24.07      4.23 o 
  -9  19   1        3.53        8.20      3.01 o 
  -8  19   1       15.12        9.60      3.20 o 
  -7  19   1       45.21       52.80      5.10 o 
  -6  19   1       69.03       76.04      4.53 o 
  -5  19   1        0.10       -1.21      1.61 o 
  -4  19   1       14.22       10.44      2.28 o 
  -3  19   1        0.02        0.91      2.15 o 
  -2  19   1        5.72        0.91      2.15 o 
  -1  19   1      146.53      152.61      6.83 o 
   0  19   1      271.96      273.93      9.33 o 
   1  19   1       39.14       39.85      5.38 o 
   2  19   1        7.21        5.19      2.58 o 
   3  19   1        1.52        3.59      2.47 o 
   4  19   1       42.03       47.35      6.99 o 
   5  19   1        2.86        2.53      2.47 o 
   6  19   1        3.95        2.43      3.64 o 
   7  19   1       15.80       14.38      3.03 o 
   8  19   1        5.93        3.32      2.58 o 
   9  19   1       23.94       30.37      7.29 o 
  10  19   1       16.16       23.29      5.77 o 
  11  19   1        9.07        8.26      3.03 o 
  12  19   1        0.81        5.03      2.92 o 
  13  19   1        6.69        9.86      3.48 o 
  14  19   1       60.81       61.23     10.02 o 
  15  19   1        2.09        5.71      3.03 o 
 -15  20   1        1.79        4.25      4.25 o 
 -14  20   1        7.44        7.90      3.20 o 
 -13  20   1        9.82       11.22      3.63 o 
 -12  20   1       15.80       19.99      4.06 o 
 -11  20   1       29.24       21.40      4.23 o 
 -10  20   1        0.93        1.78      5.47 o 
  -9  20   1        1.60        2.73      2.58 o 
  -8  20   1       64.61       72.53      5.97 o 
  -7  20   1        2.29        0.30      2.58 o 
  -6  20   1       11.40       12.96      3.20 o 
  -5  20   1        0.88        2.16      3.07 o 
  -4  20   1       28.62       27.92      3.93 o 
  -3  20   1       20.90       24.64      3.93 o 
  -2  20   1        0.40        0.30      3.34 o 
  -1  20   1       16.55       16.80      5.16 o 
   0  20   1        1.33       -2.05      2.05 o 
   1  20   1       16.18       24.92      6.07 o 
   2  20   1        4.46        3.99      2.92 o 
   3  20   1        9.97       12.72      3.03 o 
   4  20   1        8.22        5.51      4.56 o 
   5  20   1       10.61        8.14      3.03 o 
   6  20   1       23.90       26.71      3.67 o 
   7  20   1       26.25       31.07      4.56 o 
   8  20   1        0.42       -2.43      4.25 o 
   9  20   1        4.35       -3.04      3.64 o 
  10  20   1       10.26        6.68      5.47 o 
  11  20   1       23.26       17.01      6.07 o 
  12  20   1        9.72       18.22      6.07 o 
  13  20   1        6.94        9.85      3.79 o 
  14  20   1       14.69       17.68      4.06 o 
 -14  21   1        4.08        3.64      4.25 o 
 -13  21   1       47.48       59.95     12.15 o 
 -12  21   1        1.15        4.02      3.04 o 
 -11  21   1        0.02        3.50      2.77 o 
 -10  21   1        1.16        2.66      2.77 o 
  -9  21   1       47.48       51.51      5.53 o 
  -8  21   1       25.92       30.54      6.99 o 
  -7  21   1        7.53       10.63      3.36 o 
  -6  21   1        0.11       11.54      4.86 o 
  -5  21   1       12.74        7.29      4.86 o 
  -4  21   1        0.25       -0.30      2.58 o 
  -3  21   1       62.64       66.15      5.25 o 
  -2  21   1        9.36        5.29      2.92 o 
  -1  21   1        2.26        0.92      2.40 o 
   0  21   1       10.09        8.81      3.36 o 
   1  21   1       19.86       25.03     10.02 o 
   2  21   1        2.07        0.51      3.04 o 
   3  21   1       31.59       34.90      4.14 o 
   4  21   1       30.35       28.60      3.67 o 
   5  21   1       11.57       10.10      4.56 o 
   6  21   1        6.57        8.50      5.47 o 
   7  21   1       48.33       57.10      9.11 o 
   8  21   1        4.58        4.25      4.86 o 
   9  21   1        6.20       12.15      6.07 o 
  10  21   1       44.46       58.31      9.11 o 
  11  21   1        3.44        3.64      4.86 o 
  12  21   1       11.61       21.87      6.68 o 
  13  21   1        8.66        7.90      5.47 o 
 -12  22   1        0.03        4.95      7.90 o 
 -11  22   1        0.82        3.32      4.25 o 
 -10  22   1        1.68        3.12      3.64 o 
  -9  22   1        0.00        7.90      4.25 o 
  -8  22   1        0.46        6.07      4.25 o 
  -7  22   1       17.17       24.30      6.07 o 
  -6  22   1       25.74       28.55      6.68 o 
  -5  22   1        0.60        6.07      4.25 o 
  -4  22   1        1.51        3.64      4.25 o 
  -3  22   1       17.26       12.76      5.47 o 
  -2  22   1        0.15        1.61      2.40 o 
  -1  22   1       14.26       16.24      3.00 o 
   0  22   1        1.04       -0.98      3.04 o 
   1  22   1        0.00       -0.79      2.58 o 
   2  22   1       25.35       19.76      3.59 o 
   3  22   1        0.20       -1.21      3.64 o 
   4  22   1       13.84       24.91      6.68 o 
   5  22   1       10.94        7.90      5.47 o 
   6  22   1       10.73       10.33      6.07 o 
   7  22   1        0.05        3.04      3.64 o 
   8  22   1        3.48        9.11      5.47 o 
   9  22   1        0.68        6.68      4.86 o 
  10  22   1        1.04        4.86      4.25 o 
  11  22   1        0.06        7.29      4.25 o 
 -10  23   1        1.24        3.64      3.64 o 
  -9  23   1       27.63       39.48      7.90 o 
  -8  23   1        3.13        0.00      4.25 o 
  -7  23   1        0.04        7.90      4.25 o 
  -6  23   1        0.62        0.61      3.64 o 
  -5  23   1        0.18        4.25      4.25 o 
  -4  23   1       10.61       17.01      5.47 o 
  -3  23   1       16.13       22.48      6.07 o 
  -2  23   1        1.99        1.78      3.95 o 
  -1  23   1        6.24        4.25      4.86 o 
   0  23   1        5.20        2.60      2.92 o 
   1  23   1        0.27       -0.93      2.77 o 
   2  23   1        8.08       18.22      6.07 o 
   3  23   1        8.93       12.76      6.07 o 
   4  23   1        0.01        1.82      4.86 o 
   5  23   1        0.88        3.04      4.86 o 
   6  23   1        0.84        0.61      4.25 o 
   7  23   1       23.24       22.48      7.29 o 
   8  23   1        3.05        5.47      4.86 o 
   9  23   1        0.01        7.90      4.25 o 
  10  23   1        0.10        6.68      4.25 o 
  -9  24   1        2.36       10.33      4.25 o 
  -8  24   1        5.11        3.64      3.64 o 
  -7  24   1       14.71       10.93      4.86 o 
  -6  24   1        0.28        5.47      4.86 o 
  -5  24   1        0.80        0.00      3.64 o 
  -4  24   1        3.24        6.07      4.25 o 
  -3  24   1        0.32        5.47      4.86 o 
  -1  24   1        7.99       15.19      6.07 o 
   0  24   1        0.14        4.86      5.47 o 
   1  24   1        0.43        5.47      5.47 o 
   2  24   1        2.09        6.07      5.47 o 
   3  24   1       13.52       18.22      6.68 o 
   4  24   1        3.22        6.07      5.47 o 
   5  24   1        0.59        3.04      4.86 o 
   6  24   1        0.00       -3.64      3.64 o 
   7  24   1        1.94        6.07      4.86 o 
   8  24   1        0.58        7.29      4.25 o 
  -6  25   1        0.01        3.64      3.64 o 
  -5  25   1        0.36        6.07      4.25 o 
   0  25   1        1.43        1.21      5.47 o 
   1  25   1        0.02        7.29      6.07 o 
   2  25   1        0.75        3.64      4.86 o 
   3  25   1       16.96       16.40      6.07 o 
   4  25   1       11.27       17.01      6.07 o 
   5  25   1        0.09       -1.21      3.64 o 
 -23   0   2        1.11        3.64      3.64 o 
 -22   0   2        3.50        6.68      4.25 o 
 -21   0   2        0.12       -1.21      3.04 o 
 -20   0   2        8.30        7.65      2.63 o 
 -19   0   2        2.18        1.72      2.18 o 
 -18   0   2      150.87      147.43      4.57 o 
 -17   0   2       52.50       49.53      2.60 o 
 -16   0   2        2.40        1.37      0.96 o 
 -15   0   2       16.52       20.11      1.67 o 
 -14   0   2       15.79       12.62      1.58 o 
 -13   0   2       25.45       22.77      1.60 o 
 -12   0   2       62.90       57.88      2.16 o 
 -11   0   2      197.25      174.56      3.46 o 
 -10   0   2      103.99      116.12      2.25 o 
  -9   0   2      356.36      357.70      4.14 o 
  -8   0   2     1262.43     1344.92     11.11 o 
  -7   0   2      358.34      373.73      3.67 o 
  -6   0   2     2644.09     2877.30     25.11 o 
  -5   0   2    10106.37    10814.22    107.48 o 
  -4   0   2     4131.65     4250.84     38.91 o 
  -3   0   2    37615.25    31561.41    374.97 o 
  -2   0   2    76457.46    56101.96   2571.11 o 
   0   0   2     5838.59     6120.76    100.15 o 
   1   0   2      894.14      914.40     10.67 o 
   2   0   2     1129.72     1180.87     12.30 o 
   3   0   2    14656.50    14208.61    122.71 o 
   4   0   2     1416.09     1684.29     14.38 o 
   5   0   2     2881.67     3289.13     29.05 o 
   6   0   2      632.67      744.87      6.64 o 
   7   0   2     6190.91     6352.52     45.79 o 
   8   0   2      282.20      315.92      3.30 o 
   9   0   2        3.69        6.12      0.58 o 
  10   0   2      236.05      216.99      3.03 o 
  11   0   2      116.85      138.19      2.97 o 
  12   0   2       16.17       16.81      2.65 o 
  13   0   2       20.77       32.22      2.52 o 
  14   0   2      145.55      129.96      4.88 o 
  15   0   2        7.28        8.83      1.73 o 
  16   0   2      257.80      244.82      8.75 o 
  17   0   2      178.27      183.57      6.31 o 
  18   0   2        8.66       11.60      2.14 o 
  19   0   2       14.55        9.98      2.20 o 
  20   0   2       17.81       18.03      3.82 o 
  21   0   2        3.26        3.24      3.04 o 
  22   0   2        1.91       -3.04      3.04 o 
  23   0   2        5.90        1.82      4.86 o 
 -23   1   2        1.37       -1.82      3.04 o 
 -22   1   2        5.26        3.95      2.58 o 
 -21   1   2       28.96       28.00      3.47 o 
 -20   1   2        0.00       -0.63      1.22 o 
 -19   1   2        0.42       -0.40      0.88 o 
 -18   1   2        0.24        1.36      0.92 o 
 -17   1   2       51.34       53.48      1.91 o 
 -16   1   2       91.57       94.25      3.02 o 
 -15   1   2        0.31        0.27      0.63 o 
 -14   1   2        2.20        2.34      0.63 o 
 -13   1   2        1.26        2.57      0.60 o 
 -12   1   2      203.28      187.44      2.65 o 
 -11   1   2       99.07      121.85      2.17 o 
 -10   1   2     1074.00     1079.83      7.46 o 
  -9   1   2       28.94       28.10      0.77 o 
  -8   1   2     1145.59     1181.53      7.25 o 
  -7   1   2     2935.89     3021.18     17.42 o 
  -6   1   2      444.80      402.69      3.04 o 
  -5   1   2      311.52      318.37      2.75 o 
  -4   1   2      244.74      286.44      2.38 o 
  -3   1   2     1531.45     1620.80     13.17 o 
  -2   1   2        5.03       10.43      0.76 o 
  -1   1   2     1668.79     1604.81     19.67 o 
   0   1   2      265.46      235.01      2.91 o 
   1   1   2     3506.68     3463.69     26.72 o 
   2   1   2        3.97        1.70      0.30 o 
   3   1   2     1744.24     1656.97     10.89 o 
   4   1   2       46.22       52.49      0.70 o 
   5   1   2      399.33      418.89      3.14 o 
   6   1   2     1525.31     1635.71      9.73 o 
   7   1   2      700.45      703.86      4.50 o 
   8   1   2      174.92      164.89      1.57 o 
   9   1   2       86.80       79.20      1.15 o 
  10   1   2       28.98       36.65      0.96 o 
  11   1   2       20.17       22.71      1.11 o 
  12   1   2      522.92      483.15      5.35 o 
  13   1   2        3.59        3.47      1.23 o 
  14   1   2       13.31       14.09      1.56 o 
  15   1   2      156.57      139.65      3.68 o 
  16   1   2        1.44        3.69      1.16 o 
  17   1   2      108.42      115.23      3.55 o 
  18   1   2        0.27        3.28      1.53 o 
  19   1   2       17.15       19.20      1.87 o 
  20   1   2        1.11        2.44      1.76 o 
  21   1   2       31.53       31.82      2.53 o 
  22   1   2        5.54        3.30      4.56 o 
  23   1   2        0.00        0.00      2.58 o 
 -23   2   2        2.07       -3.04      3.04 o 
 -22   2   2       34.26       35.23      7.29 o 
 -21   2   2       27.82       24.60      4.25 o 
 -20   2   2        8.52        8.41      1.88 o 
 -19   2   2       33.42       31.95      2.13 o 
 -18   2   2       28.63       31.67      1.78 o 
 -17   2   2       16.42       19.58      1.38 o 
 -16   2   2       32.02       32.31      1.50 o 
 -15   2   2        0.30       -0.03      0.60 o 
 -14   2   2       45.24       46.04      1.53 o 
 -13   2   2      191.79      190.21      2.79 o 
 -12   2   2        5.62       10.01      0.79 o 
 -11   2   2      115.74       99.31      1.80 o 
 -10   2   2       80.30       66.52      1.17 o 
  -9   2   2      320.06      330.73      2.55 o 
  -8   2   2        6.72        5.22      0.39 o 
  -7   2   2        0.01        0.53      0.29 o 
  -6   2   2      890.38      931.28      6.47 o 
  -5   2   2        0.04        0.72      0.22 o 
  -4   2   2      554.94      548.02      4.19 o 
  -3   2   2     6875.81     6944.53     47.96 o 
  -2   2   2     1698.18     1825.26     14.21 o 
  -1   2   2      162.25      177.07      2.22 o 
   0   2   2     3770.93     3902.39     32.91 o 
   1   2   2     4934.85     5112.42     39.11 o 
   2   2   2     4544.07     4562.54     30.94 o 
   3   2   2     3879.44     3967.94     24.52 o 
   4   2   2    10066.17    10432.74     65.38 o 
   5   2   2      202.66      202.50      1.83 o 
   6   2   2      131.58      109.84      1.34 o 
   7   2   2     1604.90     1579.50      9.25 o 
   8   2   2      682.28      713.94      4.68 o 
   9   2   2      301.40      295.33      2.47 o 
  10   2   2      101.04       85.52      1.36 o 
  11   2   2        7.79        9.09      0.76 o 
  12   2   2        6.56        6.59      0.83 o 
  13   2   2        6.20        4.34      1.10 o 
  14   2   2       49.23       47.00      2.52 o 
  15   2   2       13.26        9.96      1.77 o 
  16   2   2        0.58        0.72      1.00 o 
  17   2   2       27.38       32.31      2.17 o 
  18   2   2       75.30       80.20      3.94 o 
  19   2   2        0.25        4.34      1.54 o 
  20   2   2       14.65       12.67      1.76 o 
  21   2   2        2.76        3.27      1.63 o 
  22   2   2        0.45       -2.38      2.47 o 
  23   2   2        8.26        9.72      5.47 o 
 -23   3   2        0.59        0.61      3.64 o 
 -22   3   2        2.74        6.80      3.20 o 
 -21   3   2        0.81       -0.61      2.15 o 
 -20   3   2        0.87        1.29      1.56 o 
 -19   3   2        0.48        3.21      1.25 o 
 -18   3   2        8.17        9.75      1.23 o 
 -17   3   2       58.36       63.35      2.13 o 
 -16   3   2       12.62       13.79      1.14 o 
 -15   3   2       86.96       82.26      2.02 o 
 -14   3   2       47.23       40.16      1.52 o 
 -13   3   2        3.93        5.01      0.77 o 
 -12   3   2       48.59       50.56      1.43 o 
 -11   3   2        8.91        5.09      0.56 o 
 -10   3   2        6.55        5.47      0.52 o 
  -9   3   2       77.22       78.41      1.12 o 
  -8   3   2       62.08       68.51      0.96 o 
  -7   3   2      301.87      318.37      2.45 o 
  -6   3   2       72.76       66.40      0.89 o 
  -5   3   2     1869.38     1956.74     13.13 o 
  -4   3   2       84.22       99.84      1.12 o 
  -3   3   2     1232.93     1190.58      7.58 o 
  -2   3   2      160.26      157.72      1.70 o 
  -1   3   2       12.54       12.96      0.41 o 
   0   3   2      538.73      512.23      4.49 o 
   1   3   2       32.30       32.43      0.61 o 
   2   3   2     1921.37     1815.68     11.50 o 
   3   3   2     3589.26     3755.42     22.56 o 
   4   3   2       14.04       10.88      0.47 o 
   5   3   2       73.99       73.17      0.95 o 
   6   3   2       62.59       72.93      0.96 o 
   7   3   2       16.49       24.12      0.60 o 
   8   3   2     1923.27     2048.54     10.25 o 
   9   3   2       79.82       71.31      1.11 o 
  10   3   2      115.86      129.75      1.80 o 
  11   3   2       58.33       50.66      1.36 o 
  12   3   2       83.01       69.02      2.33 o 
  13   3   2      208.08      201.33      4.37 o 
  14   3   2      149.52      150.37      3.74 o 
  15   3   2        0.37        0.57      1.10 o 
  16   3   2       76.62       70.23      2.76 o 
  17   3   2       63.21       73.47      3.13 o 
  18   3   2        0.71        4.44      2.04 o 
  19   3   2       17.98       23.75      2.03 o 
  20   3   2        0.60        1.72      1.87 o 
  21   3   2       12.89       15.34      3.04 o 
  22   3   2       19.61       14.58      3.87 o 
 -23   4   2        0.22       -2.43      3.04 o 
 -22   4   2        0.51        2.01      2.77 o 
 -21   4   2        3.11       -2.10      2.33 o 
 -20   4   2        4.47        4.34      1.89 o 
 -19   4   2        0.52        0.10      1.27 o 
 -18   4   2        1.68        1.52      1.03 o 
 -17   4   2        1.94        1.93      0.88 o 
 -16   4   2       32.55       33.63      1.57 o 
 -15   4   2       90.70       88.23      3.04 o 
 -14   4   2       19.76       22.58      1.21 o 
 -13   4   2       35.33       34.34      1.34 o 
 -12   4   2       69.05       61.89      1.56 o 
 -11   4   2        1.14        0.33      0.40 o 
 -10   4   2      213.90      239.33      2.53 o 
  -9   4   2      100.10      121.47      1.46 o 
  -8   4   2      770.07      717.90      4.67 o 
  -7   4   2      340.02      345.70      2.58 o 
  -6   4   2       41.74       48.61      0.79 o 
  -5   4   2       67.99       71.04      0.90 o 
  -4   4   2       21.98       27.43      0.64 o 
  -3   4   2      309.38      315.03      2.54 o 
  -2   4   2      196.83      199.71      1.66 o 
  -1   4   2      271.82      301.87      2.41 o 
   0   4   2      428.92      428.17      3.56 o 
   1   4   2     1240.16     1291.56      8.99 o 
   2   4   2     1157.79     1220.70      8.28 o 
   3   4   2      806.94      902.68      6.15 o 
   4   4   2      226.64      272.72      2.20 o 
   5   4   2      938.23     1023.87      6.09 o 
   6   4   2      133.15      119.37      1.23 o 
   7   4   2      199.02      203.99      1.72 o 
   8   4   2      281.01      277.52      2.26 o 
   9   4   2      673.51      650.88      4.49 o 
  10   4   2     1246.99     1222.34      8.58 o 
  11   4   2        1.06        1.98      0.59 o 
  12   4   2      440.55      419.75      5.42 o 
  13   4   2      282.40      272.33      5.16 o 
  14   4   2        0.24        1.18      0.87 o 
  15   4   2        6.89        9.72      1.42 o 
  16   4   2        3.63        5.84      1.36 o 
  17   4   2        0.08        1.39      1.13 o 
  18   4   2       16.93       17.10      1.81 o 
  19   4   2       22.53       20.83      2.29 o 
  20   4   2        2.25        4.25      1.51 o 
  21   4   2       14.49       13.63      3.79 o 
  22   4   2        1.50        1.52      3.01 o 
 -23   5   2        0.31       -1.06      2.47 o 
 -22   5   2       21.07       23.93      6.07 o 
 -21   5   2        2.02        0.91      2.58 o 
 -20   5   2       41.15       44.25      4.30 o 
 -19   5   2       19.78       23.75      2.34 o 
 -18   5   2       39.05       41.22      2.52 o 
 -17   5   2       11.95       13.08      1.42 o 
 -16   5   2       89.15       85.65      2.43 o 
 -15   5   2        0.66        0.48      0.70 o 
 -14   5   2       16.64       15.74      1.16 o 
 -13   5   2       26.83       31.12      1.25 o 
 -12   5   2      265.22      257.81      3.17 o 
 -11   5   2       67.87       69.07      1.50 o 
 -10   5   2       49.11       47.28      1.11 o 
  -9   5   2      395.24      359.62      3.03 o 
  -8   5   2      117.71      122.47      1.40 o 
  -7   5   2      110.80       88.69      1.11 o 
  -6   5   2       75.65       89.48      1.06 o 
  -5   5   2      212.09      227.77      1.81 o 
  -4   5   2       80.97       79.23      0.93 o 
  -3   5   2      108.90      101.46      1.04 o 
  -2   5   2        1.20        1.30      0.19 o 
  -1   5   2        0.58        0.63      0.29 o 
   0   5   2       11.06        8.55      0.39 o 
   1   5   2     3356.11     3593.75     24.86 o 
   2   5   2       74.90       98.96      1.18 o 
   3   5   2      643.01      658.72      4.75 o 
   4   5   2        8.79        9.51      0.39 o 
   5   5   2     2454.51     2515.42     13.10 o 
   6   5   2      462.58      426.85      2.87 o 
   7   5   2       64.44       73.44      1.13 o 
   8   5   2      217.13      226.84      2.01 o 
   9   5   2        5.46        6.45      0.49 o 
  10   5   2      360.40      345.86      3.40 o 
  11   5   2      641.15      626.16      6.10 o 
  12   5   2      217.06      218.18      3.64 o 
  13   5   2        4.36        3.31      1.01 o 
  14   5   2       98.33       98.76      3.18 o 
  15   5   2       54.34       58.78      2.63 o 
  16   5   2       20.29       22.26      2.15 o 
  17   5   2       30.56       33.86      2.19 o 
  18   5   2       35.43       36.88      2.37 o 
  19   5   2       21.58       23.54      2.13 o 
  20   5   2       78.34       85.74      3.79 o 
  21   5   2       23.86       17.74      2.71 o 
  22   5   2        0.34       -2.43      2.58 o 
 -23   6   2        2.54        2.67      3.34 o 
 -22   6   2        3.54        8.50      3.44 o 
 -21   6   2       17.44       14.86      3.63 o 
 -20   6   2        0.07       -1.37      1.97 o 
 -19   6   2       75.80       85.19      6.00 o 
 -18   6   2       21.98       20.61      2.06 o 
 -17   6   2       22.41       31.21      2.01 o 
 -16   6   2        2.65        2.72      0.87 o 
 -15   6   2       27.40       22.43      1.41 o 
 -14   6   2      157.67      153.13      3.02 o 
 -13   6   2       36.56       43.22      1.59 o 
 -12   6   2      193.06      168.13      2.62 o 
 -11   6   2      460.45      437.92      4.25 o 
 -10   6   2       35.73       34.07      1.05 o 
  -9   6   2      172.74      169.14      2.20 o 
  -8   6   2      148.75      150.05      1.49 o 
  -7   6   2       64.68       70.95      0.90 o 
  -6   6   2      211.19      199.57      1.70 o 
  -5   6   2       50.34       39.36      0.66 o 
  -4   6   2       18.21       26.53      0.60 o 
  -3   6   2     1104.43     1142.88      6.86 o 
  -2   6   2       21.69       19.54      0.49 o 
  -1   6   2      414.02      383.62      3.02 o 
   0   6   2     1432.05     1647.99     10.88 o 
   1   6   2      938.28     1016.42      6.84 o 
   2   6   2      505.13      502.12      3.96 o 
   3   6   2      318.08      399.37      3.09 o 
   4   6   2     1557.30     1634.07      9.24 o 
   5   6   2        5.05        7.56      0.40 o 
   6   6   2       29.73       30.57      0.66 o 
   7   6   2       86.13       98.10      1.24 o 
   8   6   2      229.23      212.34      2.35 o 
   9   6   2      100.47       92.30      1.46 o 
  10   6   2      879.57      824.63      7.20 o 
  11   6   2       60.68       61.95      1.98 o 
  12   6   2       55.58       56.67      2.25 o 
  13   6   2      105.64       94.67      2.77 o 
  14   6   2        9.86        8.55      1.28 o 
  15   6   2       35.97       39.10      2.26 o 
  16   6   2       23.68       26.96      2.10 o 
  17   6   2       24.25       23.70      2.28 o 
  18   6   2       32.01       36.80      2.54 o 
  19   6   2        0.63        3.16      1.44 o 
  20   6   2        1.88        1.71      1.58 o 
  21   6   2        1.67        2.47      1.97 o 
  22   6   2        0.13       -0.79      2.77 o 
 -23   7   2        0.00        1.21      2.77 o 
 -22   7   2        0.02        3.64      3.01 o 
 -21   7   2        1.26        0.11      2.33 o 
 -20   7   2       22.28       17.89      3.42 o 
 -19   7   2        0.00        1.34      1.43 o 
 -18   7   2       67.28       77.72      3.48 o 
 -17   7   2       67.71       71.72      2.94 o 
 -16   7   2        0.11        0.31      0.78 o 
 -15   7   2       12.87       15.20      1.52 o 
 -14   7   2      207.61      195.69      3.29 o 
 -13   7   2       90.47       90.94      2.20 o 
 -12   7   2       23.37       27.95      1.34 o 
 -11   7   2       13.38        8.12      0.94 o 
 -10   7   2       77.81       71.74      1.38 o 
  -9   7   2      264.93      258.61      2.64 o 
  -8   7   2       45.83       45.51      0.77 o 
  -7   7   2       14.58       20.29      0.63 o 
  -6   7   2     1772.44     1863.46      9.99 o 
  -5   7   2      769.46      825.37      5.03 o 
  -4   7   2       36.88       22.44      0.51 o 
  -3   7   2        2.15        1.55      0.23 o 
  -2   7   2      234.55      273.20      2.23 o 
  -1   7   2       30.73       34.55      0.66 o 
   0   7   2      513.39      555.24      3.95 o 
   1   7   2      567.09      637.96      4.23 o 
   2   7   2        1.19        0.08      0.25 o 
   3   7   2     1276.71     1376.49      8.56 o 
   4   7   2      235.49      242.02      1.98 o 
   5   7   2      118.95      134.41      1.34 o 
   6   7   2      369.95      365.59      2.66 o 
   7   7   2      186.69      196.67      1.84 o 
   8   7   2      456.56      430.16      3.56 o 
   9   7   2      435.96      424.55      4.04 o 
  10   7   2       47.22       43.25      1.81 o 
  11   7   2        0.03        1.04      0.73 o 
  12   7   2       33.75       34.47      1.82 o 
  13   7   2        2.79        4.28      0.98 o 
  14   7   2       85.28       96.49      3.35 o 
  15   7   2        5.37        4.74      1.38 o 
  16   7   2       27.09       29.58      3.69 o 
  17   7   2       27.73       28.38      2.33 o 
  18   7   2        6.29        8.03      1.58 o 
  19   7   2       15.17       15.83      2.00 o 
  20   7   2        0.51        1.39      1.77 o 
  21   7   2        1.51        1.40      1.97 o 
  22   7   2        0.93        4.78      3.20 o 
 -22   8   2        8.57        2.43      2.92 o 
 -21   8   2        2.64        0.56      2.77 o 
 -20   8   2        0.19        1.01      2.10 o 
 -19   8   2        8.94        4.95      2.85 o 
 -18   8   2        4.94        3.38      1.55 o 
 -17   8   2        8.41        7.89      1.52 o 
 -16   8   2       21.08       22.65      2.60 o 
 -15   8   2        1.14        2.69      0.85 o 
 -14   8   2      102.94      116.41      2.55 o 
 -13   8   2      465.09      436.48      5.21 o 
 -12   8   2       10.34       13.09      1.01 o 
 -11   8   2      215.18      205.14      2.84 o 
 -10   8   2       89.01       74.97      1.44 o 
  -9   8   2      322.47      331.63      3.23 o 
  -8   8   2       63.35       63.53      1.20 o 
  -7   8   2       31.82       32.02      0.83 o 
  -6   8   2       35.12       41.09      0.77 o 
  -5   8   2      118.69      129.99      1.38 o 
  -4   8   2     1421.85     1462.11      8.54 o 
  -3   8   2      685.03      657.95      4.47 o 
  -2   8   2      756.40      795.36      4.96 o 
  -1   8   2      105.17      113.22      1.20 o 
   0   8   2      309.19      320.24      2.78 o 
   1   8   2      441.95      488.14      3.47 o 
   2   8   2      502.61      546.21      3.73 o 
   3   8   2        4.33        7.28      0.43 o 
   4   8   2      581.13      570.85      3.71 o 
   5   8   2     1112.68     1182.28      6.91 o 
   6   8   2      264.66      253.48      2.13 o 
   7   8   2       34.42       34.46      0.88 o 
   8   8   2      406.77      403.39      3.69 o 
   9   8   2      693.14      643.20      6.71 o 
  10   8   2       23.92       24.47      1.44 o 
  11   8   2       85.16       90.65      2.49 o 
  12   8   2        4.96        4.26      0.92 o 
  13   8   2      143.37      150.18      7.03 o 
  14   8   2       34.73       32.23      2.55 o 
  15   8   2       15.26       10.64      1.62 o 
  16   8   2       82.60       91.26      4.14 o 
  17   8   2        8.48       11.30      1.82 o 
  18   8   2        0.11        0.24      2.17 o 
  19   8   2        0.42        0.85      1.43 o 
  20   8   2        1.35        1.54      1.85 o 
  21   8   2       10.87       11.37      2.65 o 
 -22   9   2        1.63        0.00      2.77 o 
 -21   9   2        2.33        3.55      2.77 o 
 -20   9   2        0.84        2.58      4.56 o 
 -19   9   2        7.41       10.72      2.26 o 
 -18   9   2       25.79       30.48      2.61 o 
 -17   9   2        3.31        2.15      1.33 o 
 -16   9   2        0.37        1.05      1.15 o 
 -15   9   2        0.39        1.75      0.84 o 
 -14   9   2       29.38       30.26      1.60 o 
 -13   9   2       16.36       12.09      1.07 o 
 -12   9   2        7.37        6.49      0.88 o 
 -11   9   2       10.17        9.74      0.90 o 
 -10   9   2        0.11        1.29      0.54 o 
  -9   9   2       75.79       77.69      1.48 o 
  -8   9   2       54.79       47.34      1.31 o 
  -7   9   2        1.47        1.15      0.33 o 
  -6   9   2       56.32       50.87      0.94 o 
  -5   9   2       64.45       71.64      1.08 o 
  -4   9   2        1.04        0.11      0.24 o 
  -3   9   2      148.19      152.06      1.63 o 
  -2   9   2      292.77      283.49      2.33 o 
  -1   9   2        2.02        1.51      0.25 o 
   0   9   2      122.30      139.83      1.52 o 
   1   9   2      408.91      423.59      3.19 o 
   2   9   2      284.37      311.40      2.50 o 
   3   9   2      481.62      465.39      3.40 o 
   4   9   2      169.89      172.95      1.71 o 
   5   9   2       32.55       25.16      0.74 o 
   6   9   2      128.56      120.63      1.62 o 
   7   9   2        1.15        1.47      0.48 o 
   8   9   2        3.05        4.14      0.67 o 
   9   9   2      264.45      255.46      3.74 o 
  10   9   2      187.45      184.24      3.54 o 
  11   9   2       47.90       42.62      2.19 o 
  12   9   2        0.03        0.35      1.03 o 
  13   9   2       43.89       49.38      2.68 o 
  14   9   2        6.87        4.66      1.80 o 
  15   9   2        3.01        3.52      1.39 o 
  16   9   2       56.18       59.34      3.69 o 
  17   9   2        4.01        5.53      1.56 o 
  18   9   2        9.46        8.83      1.93 o 
  19   9   2        0.65       -0.79      1.38 o 
  20   9   2        1.40        2.43      2.33 o 
  21   9   2       16.94       13.14      3.03 o 
 -22  10   2        1.71        2.66      2.77 o 
 -21  10   2        1.96        1.68      2.77 o 
 -20  10   2       18.00       17.42      3.87 o 
 -19  10   2        8.93       10.23      2.26 o 
 -18  10   2        0.82        1.56      1.43 o 
 -17  10   2       12.57       12.27      1.91 o 
 -16  10   2        0.17        0.65      1.14 o 
 -15  10   2       15.71       19.01      1.92 o 
 -14  10   2       19.95       17.69      1.44 o 
 -13  10   2       92.42       93.99      2.44 o 
 -12  10   2       14.90       18.91      1.23 o 
 -11  10   2        0.68        0.49      0.62 o 
 -10  10   2       75.15       65.97      1.73 o 
  -9  10   2       15.07       12.39      0.77 o 
  -8  10   2        4.23        5.47      0.57 o 
  -7  10   2       26.83       31.72      1.01 o 
  -6  10   2       53.83       51.58      1.12 o 
  -5  10   2        0.13       -0.16      0.33 o 
  -4  10   2        0.53        1.56      0.39 o 
  -3  10   2      121.95      121.05      1.50 o 
  -2  10   2      410.87      447.85      3.35 o 
  -1  10   2      377.94      403.12      3.15 o 
   0  10   2      303.55      338.67      2.84 o 
   1  10   2     1090.20     1148.46      7.29 o 
   2  10   2      131.95      133.82      1.60 o 
   3  10   2       39.59       50.35      0.96 o 
   4  10   2      111.79      112.64      1.50 o 
   5  10   2      126.98      122.22      1.79 o 
   6  10   2       29.40       35.66      1.04 o 
   7  10   2       18.85       22.80      0.96 o 
   8  10   2      409.69      396.65      4.91 o 
   9  10   2        0.00        0.88      1.09 o 
  10  10   2      102.05      105.58      3.24 o 
  11  10   2        9.01        9.15      1.54 o 
  12  10   2       71.59       71.81      3.17 o 
  13  10   2       40.31       45.36      2.62 o 
  14  10   2        6.74        4.45      1.39 o 
  15  10   2        6.00        6.04      1.52 o 
  16  10   2       29.37       31.18      2.49 o 
  17  10   2        0.19        1.19      1.32 o 
  18  10   2        0.00        1.24      1.53 o 
  19  10   2        2.19        3.04      3.34 o 
  20  10   2        1.67        3.64      2.47 o 
  21  10   2        0.18        0.00      2.33 o 
 -21  11   2        0.41        0.00      2.58 o 
 -20  11   2       12.57       15.74      5.77 o 
 -19  11   2        2.58        0.96      3.34 o 
 -18  11   2        0.02        5.26      2.72 o 
 -17  11   2       10.24        8.12      3.12 o 
 -16  11   2        0.05        1.90      1.35 o 
 -15  11   2       14.04       13.66      2.08 o 
 -14  11   2       22.08       24.97      2.13 o 
 -13  11   2        5.65        7.10      1.30 o 
 -12  11   2        0.02        1.02      0.71 o 
 -11  11   2      195.13      185.63      3.08 o 
 -10  11   2        0.15        0.72      0.66 o 
  -9  11   2      119.95      125.30      2.47 o 
  -8  11   2       26.72       32.71      1.11 o 
  -7  11   2        0.57       -0.12      0.51 o 
  -6  11   2       37.40       29.68      1.02 o 
  -5  11   2       31.87       27.80      0.94 o 
  -4  11   2      353.28      342.10      3.47 o 
  -3  11   2      207.54      231.18      2.39 o 
  -2  11   2     1028.15     1037.66      7.76 o 
  -1  11   2        2.80        3.52      0.49 o 
   0  11   2      833.18      783.28      6.21 o 
   1  11   2      308.85      288.70      3.13 o 
   2  11   2      210.01      212.68      2.47 o 
   3  11   2       36.81       29.49      0.96 o 
   4  11   2      125.48      128.85      2.00 o 
   5  11   2        6.29        9.09      0.89 o 
   6  11   2       46.98       48.33      1.69 o 
   7  11   2      256.29      253.90      3.43 o 
   8  11   2       23.93       22.87      1.40 o 
   9  11   2        6.67        4.68      0.99 o 
  10  11   2        0.31        0.39      0.99 o 
  11  11   2        0.71        1.32      1.05 o 
  12  11   2        0.01        0.40      0.98 o 
  13  11   2       30.50       30.00      2.39 o 
  14  11   2       47.46       52.83      2.96 o 
  15  11   2        2.70        0.96      1.24 o 
  16  11   2       22.47       28.71      2.49 o 
  17  11   2        0.30        1.68      1.71 o 
  18  11   2        5.85        4.16      1.92 o 
  19  11   2        0.04        0.61      3.64 o 
  20  11   2        0.54        0.91      2.47 o 
 -21  12   2        1.07        3.95      3.01 o 
 -20  12   2        0.30       -0.61      3.95 o 
 -19  12   2       13.52       17.16      6.07 o 
 -18  12   2        2.83        8.10      2.45 o 
 -17  12   2       25.94       27.47      4.82 o 
 -16  12   2        0.10       -0.08      1.32 o 
 -15  12   2        2.91        3.78      1.51 o 
 -14  12   2        2.00        3.35      1.19 o 
 -13  12   2       23.88       21.70      3.25 o 
 -12  12   2       14.51       15.10      1.50 o 
 -11  12   2       55.27       62.96      2.08 o 
 -10  12   2      200.15      202.15      4.36 o 
  -9  12   2      135.31      129.46      2.62 o 
  -8  12   2      572.75      524.59      5.86 o 
  -7  12   2       73.33       66.68      1.73 o 
  -6  12   2      124.41      119.91      3.22 o 
  -5  12   2      677.53      647.16      6.38 o 
  -4  12   2      365.71      356.16      4.26 o 
  -3  12   2      261.43      244.42      3.32 o 
  -2  12   2      274.46      277.45      3.52 o 
  -1  12   2     1270.74     1196.64     10.90 o 
   0  12   2      127.47      108.57      2.24 o 
   1  12   2      795.21      774.32      7.78 o 
   2  12   2      916.91      872.55      8.06 o 
   3  12   2      458.34      450.38      5.04 o 
   4  12   2        1.63        6.60      0.79 o 
   5  12   2       88.74       69.36      1.77 o 
   6  12   2      248.67      222.70      3.63 o 
   7  12   2       67.36       52.96      2.09 o 
   8  12   2        6.93        6.44      1.18 o 
   9  12   2       61.53       57.83      2.37 o 
  10  12   2        8.16        9.28      1.44 o 
  11  12   2       21.31       20.77      2.18 o 
  12  12   2       23.13       24.28      2.09 o 
  13  12   2       28.76       26.96      2.59 o 
  14  12   2       25.64       26.60      2.35 o 
  15  12   2        4.14        4.57      1.66 o 
  16  12   2       29.24       30.47      3.51 o 
  17  12   2        0.93        1.90      1.68 o 
  18  12   2        1.70        4.91      3.34 o 
  19  12   2        0.92        0.25      3.95 o 
  20  12   2        1.81        4.25      2.47 o 
 -20  13   2       13.20       10.93      3.44 o 
 -19  13   2       10.63       15.22      4.06 o 
 -18  13   2       16.13       19.42      4.06 o 
 -17  13   2       51.12       53.95      5.91 o 
 -16  13   2        0.52        2.11      1.85 o 
 -15  13   2        3.14        5.06      1.72 o 
 -14  13   2        9.31        6.20      2.66 o 
 -13  13   2       56.49       60.72      3.06 o 
 -12  13   2       35.97       38.02      2.34 o 
 -11  13   2       89.13       92.74      2.74 o 
 -10  13   2        6.48        8.50      1.14 o 
  -9  13   2       34.49       36.67      2.02 o 
  -8  13   2        0.80        1.55      0.81 o 
  -7  13   2       48.61       42.41      1.78 o 
  -6  13   2       32.74       26.42      1.35 o 
  -5  13   2      138.09      132.51      2.36 o 
  -4  13   2      503.95      506.52      5.92 o 
  -3  13   2       29.39       26.67      1.22 o 
  -2  13   2        2.54        1.85      0.87 o 
  -1  13   2     1188.69     1177.65     10.95 o 
   0  13   2      242.24      248.72      3.65 o 
   1  13   2      468.41      457.14      5.40 o 
   2  13   2      360.02      339.21      4.70 o 
   3  13   2      124.43      129.35      4.07 o 
   4  13   2       42.55       50.30      2.26 o 
   5  13   2      167.28      157.14      3.25 o 
   6  13   2      211.61      193.10      3.80 o 
   7  13   2       35.32       29.41      1.68 o 
   8  13   2        0.35        0.05      0.81 o 
   9  13   2       27.38       22.57      2.00 o 
  10  13   2      137.11      134.41      4.03 o 
  11  13   2      264.78      274.28      5.99 o 
  12  13   2        4.68        8.36      1.71 o 
  13  13   2        0.38        2.31      1.60 o 
  14  13   2        9.08        6.69      1.94 o 
  15  13   2        1.55        3.06      1.61 o 
  16  13   2        5.83        9.12      1.99 o 
  17  13   2        3.24        2.73      2.58 o 
  18  13   2        2.35        6.38      3.01 o 
  19  13   2        0.54        4.43      3.04 o 
 -20  14   2        1.20        7.29      4.25 o 
 -19  14   2        3.61        7.05      3.64 o 
 -18  14   2        0.20        6.40      4.25 o 
 -17  14   2        2.32        3.78      2.77 o 
 -16  14   2        2.72        1.29      1.85 o 
 -15  14   2        0.75        3.06      2.19 o 
 -14  14   2        0.21       -0.74      1.47 o 
 -13  14   2       32.54       33.40      2.93 o 
 -12  14   2       22.87       18.89      2.26 o 
 -11  14   2       64.82       61.81      2.92 o 
 -10  14   2       23.32       20.97      1.92 o 
  -9  14   2      286.42      265.40      5.39 o 
  -8  14   2       12.70       12.62      1.49 o 
  -7  14   2      323.64      321.10      5.59 o 
  -6  14   2      113.97      104.22      2.34 o 
  -5  14   2      265.62      267.67      3.76 o 
  -4  14   2       64.09       62.90      1.94 o 
  -3  14   2      354.03      367.26      5.35 o 
  -2  14   2      341.70      339.36      4.54 o 
  -1  14   2      147.66      145.72      2.63 o 
   0  14   2        7.42        6.66      1.64 o 
   1  14   2        5.53        6.10      1.07 o 
   2  14   2      448.84      475.42      6.58 o 
   3  14   2       38.18       31.48      2.54 o 
   4  14   2       13.72        4.13      1.89 o 
   5  14   2       36.15       31.05      1.80 o 
   6  14   2       31.16       31.09      2.00 o 
   7  14   2       22.16       17.46      1.47 o 
   8  14   2        0.84       -0.33      1.02 o 
   9  14   2        8.55       11.09      1.69 o 
  10  14   2       58.29       60.44      3.55 o 
  11  14   2        5.71        4.06      1.63 o 
  12  14   2       44.08       43.26      3.10 o 
  13  14   2        2.75        3.41      2.54 o 
  14  14   2       29.93       30.94      3.95 o 
  15  14   2       26.66       30.54      3.51 o 
  16  14   2       14.85       14.12      2.39 o 
  17  14   2        0.83        2.08      3.95 o 
  18  14   2        0.30        3.73      3.64 o 
  19  14   2       23.56       30.88      4.93 o 
 -19  15   2        1.68        6.76      3.34 o 
 -18  15   2        4.88        3.12      3.64 o 
 -17  15   2        0.03        1.54      2.77 o 
 -16  15   2       21.30       22.36      5.16 o 
 -15  15   2        1.26        1.21      1.97 o 
 -14  15   2        6.52        7.20      1.96 o 
 -13  15   2        0.55        0.63      1.47 o 
 -12  15   2       39.94       42.01      3.11 o 
 -11  15   2       23.03       29.02      2.77 o 
 -10  15   2       16.85       18.43      3.54 o 
  -9  15   2        0.05        3.64      1.34 o 
  -8  15   2       69.80       69.83      3.01 o 
  -7  15   2        0.02        1.04      1.13 o 
  -6  15   2      116.39      109.50      3.17 o 
  -5  15   2        0.00        0.46      0.85 o 
  -4  15   2      510.25      481.10      7.09 o 
  -3  15   2        3.22        2.01      0.95 o 
  -2  15   2      102.75      100.69      2.74 o 
  -1  15   2       14.33       14.02      1.29 o 
   0  15   2       14.04       10.36      1.28 o 
   1  15   2        5.14        4.09      1.23 o 
   2  15   2      175.61      163.87      4.06 o 
   3  15   2      175.25      167.61      4.69 o 
   4  15   2       25.14       22.18      2.28 o 
   5  15   2       11.02       13.35      1.70 o 
   6  15   2        2.08        4.21      1.22 o 
   7  15   2       10.36       10.91      1.55 o 
   8  15   2       18.24       17.91      1.87 o 
   9  15   2       72.45       74.16      3.68 o 
  10  15   2      169.78      182.64      7.66 o 
  11  15   2       25.49       27.06      2.67 o 
  12  15   2       65.64       63.72      4.40 o 
  13  15   2        0.70        2.90      1.65 o 
  14  15   2        0.00        2.21      1.75 o 
  15  15   2       10.51       15.92      2.31 o 
  16  15   2        1.03        0.33      2.33 o 
  17  15   2       13.69       14.02      4.86 o 
  18  15   2        0.05        3.30      4.56 o 
 -18  16   2        0.26        2.71      2.77 o 
 -17  16   2        1.74        2.29      2.77 o 
 -16  16   2        2.21        4.25      2.92 o 
 -15  16   2        0.25        1.87      2.47 o 
 -14  16   2        0.01        3.07      3.01 o 
 -13  16   2       12.97        9.81      2.04 o 
 -12  16   2       19.19       12.30      2.06 o 
 -11  16   2        7.83        7.65      1.82 o 
 -10  16   2        1.04        1.94      1.36 o 
  -9  16   2       19.61       19.00      2.97 o 
  -8  16   2       46.48       45.15      3.36 o 
  -7  16   2        0.27        0.85      1.17 o 
  -6  16   2        3.69        4.86      1.32 o 
  -5  16   2       36.78       36.63      1.98 o 
  -4  16   2        7.88        5.95      1.32 o 
  -3  16   2       15.62       14.07      1.58 o 
  -2  16   2       91.77       89.45      3.54 o 
  -1  16   2       23.59       25.43      1.75 o 
   0  16   2        2.55        0.93      0.86 o 
   1  16   2       18.44       14.64      1.50 o 
   2  16   2        9.05       14.29      3.86 o 
   3  16   2       13.16       12.71      1.78 o 
   4  16   2       85.27       89.50      3.38 o 
   5  16   2        0.00       -0.12      1.17 o 
   6  16   2       19.13       16.18      2.57 o 
   7  16   2        0.01       -1.49      1.49 o 
   8  16   2        0.00       -0.80      1.46 o 
   9  16   2       45.07       58.58      3.36 o 
  10  16   2        8.13       11.89      2.18 o 
  11  16   2       13.37       20.65      2.89 o 
  12  16   2       21.10       29.29      2.81 o 
  13  16   2        3.50        7.17      1.99 o 
  14  16   2       69.49       65.09      3.97 o 
  15  16   2       46.08       50.75      9.42 o 
  16  16   2       31.44       45.90      5.77 o 
  17  16   2        0.01       -0.23      3.04 o 
 -18  17   2        1.45        1.21      3.64 o 
 -17  17   2        5.38        3.50      2.77 o 
 -16  17   2        0.98        4.45      3.20 o 
 -15  17   2        1.25        0.83      4.25 o 
 -14  17   2        0.30        1.21      2.15 o 
 -13  17   2        0.09        3.85      2.10 o 
 -12  17   2        2.88        4.95      1.73 o 
 -11  17   2        2.55        0.43      1.58 o 
 -10  17   2        0.47        0.42      1.20 o 
  -9  17   2        0.14        1.31      1.36 o 
  -8  17   2        0.85        0.85      1.20 o 
  -7  17   2        7.87        8.49      1.89 o 
  -6  17   2       17.58       16.28      1.88 o 
  -5  17   2        7.96        6.40      1.21 o 
  -4  17   2       39.63       39.69      2.75 o 
  -3  17   2        8.03        8.05      1.59 o 
  -2  17   2       16.23       16.32      1.53 o 
  -1  17   2        0.19        0.46      1.47 o 
   0  17   2        0.17       -0.52      0.96 o 
   1  17   2       12.79       14.89      2.16 o 
   2  17   2        0.70       -0.17      1.93 o 
   3  17   2       26.73       25.10      2.77 o 
   4  17   2       39.00       51.62      4.16 o 
   5  17   2        2.59       -1.21      2.02 o 
   6  17   2       18.77       16.04      2.57 o 
   7  17   2       83.26       88.56      4.71 o 
   8  17   2        0.63        0.10      1.83 o 
   9  17   2        9.97        8.56      1.99 o 
  10  17   2       22.97       22.78      2.65 o 
  11  17   2       14.87       23.47      2.92 o 
  12  17   2       21.32       22.40      4.54 o 
  13  17   2        8.58       12.59      4.03 o 
  14  17   2        5.51        1.17      2.77 o 
  15  17   2       35.33       42.32      5.53 o 
  16  17   2       33.98       32.70      6.38 o 
  17  17   2       11.36       10.93      5.47 o 
 -17  18   2        6.49        2.43      3.64 o 
 -16  18   2        4.08        8.92      3.95 o 
 -15  18   2        7.44        0.91      2.58 o 
 -14  18   2       14.29       21.94      4.30 o 
 -13  18   2        5.85        7.90      4.25 o 
 -12  18   2       11.16        9.77      2.56 o 
 -11  18   2        0.53        3.54      2.05 o 
 -10  18   2       42.23       38.47      3.95 o 
  -9  18   2       27.77       34.01      3.28 o 
  -8  18   2        1.03        1.23      1.41 o 
  -7  18   2       12.53       17.04      2.00 o 
  -6  18   2        0.12        3.36      1.32 o 
  -5  18   2        4.91        4.47      1.24 o 
  -4  18   2        6.30        4.66      1.16 o 
  -3  18   2       46.73       45.37      2.56 o 
  -2  18   2       17.32       20.22      1.92 o 
  -1  18   2       73.10       76.34      3.02 o 
   0  18   2        6.87        7.52      1.43 o 
   1  18   2       10.99       12.45      1.82 o 
   2  18   2        0.03        1.26      1.50 o 
   3  18   2        0.76        1.21      2.17 o 
   4  18   2        5.76        7.59      2.47 o 
   5  18   2       10.11        5.67      2.47 o 
   6  18   2        0.53       -2.02      2.02 o 
   7  18   2        0.56       -0.88      2.11 o 
   8  18   2       18.15       17.31      3.03 o 
   9  18   2       36.49       38.55      4.14 o 
  10  18   2        1.51        5.51      2.65 o 
  11  18   2       22.56       18.09      3.95 o 
  12  18   2        1.23        0.47      1.87 o 
  13  18   2       15.22       15.81      5.47 o 
  14  18   2        0.95        1.68      4.56 o 
  15  18   2        1.04        3.44      3.20 o 
  16  18   2        8.38        9.61      3.63 o 
 -16  19   2        0.02        3.64      3.64 o 
 -15  19   2        2.42        7.66      2.77 o 
 -14  19   2        9.85       23.15      4.30 o 
 -13  19   2        0.50        2.21      2.43 o 
 -12  19   2        5.64        5.73      4.56 o 
 -11  19   2        0.75        3.64      2.58 o 
 -10  19   2       43.04       42.62      4.08 o 
  -9  19   2       91.43      107.72      4.92 o 
  -8  19   2        8.68        7.99      2.19 o 
  -7  19   2       70.42       74.97      3.52 o 
  -6  19   2        3.89        3.49      1.45 o 
  -5  19   2        5.98        6.95      1.42 o 
  -4  19   2       18.61       17.98      1.91 o 
  -3  19   2       73.46       83.03      3.37 o 
  -2  19   2       43.22       45.64      2.66 o 
  -1  19   2      143.25      160.64      4.43 o 
   0  19   2        3.93        4.07      1.42 o 
   1  19   2        7.52        6.13      2.73 o 
   2  19   2        9.44        6.68      3.04 o 
   3  19   2        8.86        3.54      3.04 o 
   4  19   2       15.27       19.22      3.48 o 
   5  19   2       11.91       14.01      3.03 o 
   6  19   2        0.05        2.83      2.43 o 
   7  19   2        0.54        1.54      2.58 o 
   8  19   2        0.12       -2.04      4.25 o 
   9  19   2        5.12        0.05      2.47 o 
  10  19   2       27.07       28.45      3.67 o 
  11  19   2       11.05       10.37      3.03 o 
  12  19   2       14.24       10.93      6.07 o 
  13  19   2        3.92       11.54      6.07 o 
  14  19   2       15.99       14.54      3.63 o 
  15  19   2        0.38        0.09      2.77 o 
 -15  20   2        3.30        8.50      4.86 o 
 -14  20   2        0.37        3.55      2.77 o 
 -13  20   2        1.94        9.27      3.20 o 
 -12  20   2        1.57        3.64      3.95 o 
 -11  20   2        0.06        1.16      2.47 o 
 -10  20   2        9.67       12.97      3.64 o 
  -9  20   2       64.25       60.06      5.79 o 
  -8  20   2       67.06       85.77      5.09 o 
  -7  20   2       27.06       33.22      3.73 o 
  -6  20   2       97.26       98.79      4.53 o 
  -5  20   2       19.20       21.54      2.62 o 
  -4  20   2       15.19       14.00      2.45 o 
  -3  20   2        3.77        1.36      2.15 o 
  -2  20   2       23.40       25.33      2.62 o 
  -1  20   2        1.04        2.43      3.64 o 
   0  20   2      103.87      108.12      7.90 o 
   1  20   2        0.90       -0.61      3.04 o 
   2  20   2        8.11       13.21      3.13 o 
   3  20   2        0.22       -0.81      2.43 o 
   4  20   2        1.78        0.82      4.56 o 
   5  20   2       57.77       70.74      6.68 o 
   6  20   2       11.97        9.90      3.03 o 
   7  20   2        9.71       10.83      4.25 o 
   8  20   2        9.93        8.28      3.13 o 
   9  20   2        9.85        4.86      7.29 o 
  10  20   2        0.03       -0.51      2.47 o 
  11  20   2       10.75       18.22      6.68 o 
  12  20   2        3.18        4.86      4.86 o 
  13  20   2        7.18        7.29      5.47 o 
 -14  21   2        0.88       -0.61      3.64 o 
 -13  21   2       10.71       11.54      3.44 o 
 -12  21   2        8.64       17.64      3.87 o 
 -11  21   2        9.15        9.65      7.29 o 
 -10  21   2       17.09       13.72      3.63 o 
  -9  21   2       25.63       32.44      4.93 o 
  -8  21   2        2.80        5.98      2.77 o 
  -7  21   2        0.35        1.62      2.10 o 
  -6  21   2        2.08        5.52      2.45 o 
  -5  21   2       82.95       99.05      5.24 o 
  -4  21   2       38.17       43.47      3.83 o 
  -3  21   2        4.34        5.89      2.77 o 
  -2  21   2       12.95       13.97      4.86 o 
  -1  21   2       63.41       49.20      6.07 o 
   0  21   2       10.47       13.97      4.25 o 
   1  21   2        3.61        1.73      2.77 o 
   2  21   2       12.31       12.46      3.36 o 
   3  21   2       39.74       48.34      7.59 o 
   4  21   2        3.56        4.60      2.92 o 
   5  21   2       37.91       39.81      4.60 o 
   6  21   2       84.99       98.88      6.07 o 
   7  21   2        7.89       11.45      3.36 o 
   8  21   2       38.78       38.58      5.16 o 
   9  21   2        0.34        0.33      2.33 o 
  10  21   2        0.42        1.21      4.86 o 
  11  21   2        0.15        2.43      4.86 o 
  12  21   2        0.70        2.43      4.25 o 
 -12  22   2        0.37        5.47      3.01 o 
 -11  22   2        0.66        3.95      2.58 o 
 -10  22   2       14.86       22.62      4.30 o 
  -9  22   2        2.38        3.04      3.04 o 
  -8  22   2        6.29        9.72      3.44 o 
  -7  22   2        0.81        6.68      3.01 o 
  -6  22   2        0.01        0.12      2.20 o 
  -5  22   2       35.45       45.56      4.93 o 
  -4  22   2        3.24        5.51      3.95 o 
  -3  22   2        6.06        9.72      4.25 o 
  -2  22   2        6.69        2.43      4.25 o 
  -1  22   2       46.09       36.45      6.07 o 
   0  22   2        7.73        8.29      3.48 o 
   1  22   2        1.32       -1.39      2.92 o 
   2  22   2        5.77        2.07      3.03 o 
   3  22   2       35.22       32.54      4.37 o 
   4  22   2       19.94       19.42      3.93 o 
   5  22   2        9.31        3.73      2.92 o 
   6  22   2        5.78        6.92      3.03 o 
   7  22   2        0.03       -1.77      2.33 o 
   8  22   2        0.10       -3.64      4.86 o 
   9  22   2        1.61       15.19      6.07 o 
  10  22   2        2.94        6.68      5.47 o 
  11  22   2        0.00        9.11      5.47 o 
 -11  23   2        2.42        4.25      4.25 o 
 -10  23   2        0.04        4.25      8.50 o 
  -9  23   2        1.09       11.74      3.95 o 
  -8  23   2       10.07       10.33      4.86 o 
  -7  23   2        0.31        4.86      4.25 o 
  -6  23   2        1.59        5.47      4.25 o 
  -5  23   2        0.45       -2.53      3.04 o 
  -4  23   2       12.96       17.01      5.47 o 
  -3  23   2       16.52       17.01      4.86 o 
  -2  23   2       19.63       24.30      5.47 o 
  -1  23   2       16.51        8.60      9.11 o 
   0  23   2        1.88       -0.49      3.95 o 
   1  23   2        2.21       -1.21      4.86 o 
   2  23   2       63.86       72.63      8.20 o 
   3  23   2        5.14        5.47      3.04 o 
   4  23   2       34.98       43.00      6.38 o 
   5  23   2        0.02       -0.43      3.04 o 
   6  23   2        1.85        1.94      3.03 o 
   7  23   2       10.65        7.29      4.86 o 
   8  23   2        3.15       10.33      4.86 o 
   9  23   2        0.00        0.00      4.25 o 
  -8  24   2        2.68        9.11      4.86 o 
  -7  24   2       11.21       14.58      4.86 o 
  -6  24   2        0.21        6.07      4.86 o 
  -3  24   2        0.01       -1.70      6.38 o 
  -2  24   2        6.57        1.18      3.36 o 
  -1  24   2        0.06       -2.77      2.77 o 
   0  24   2        8.15       13.11      3.93 o 
   1  24   2       14.02       11.34      3.64 o 
   2  24   2       13.61       17.64      4.04 o 
   3  24   2        2.82        3.42      3.36 o 
   4  24   2        0.40        7.29      5.47 o 
   5  24   2        6.85        7.90      4.86 o 
   6  24   2        0.50        3.04      4.86 o 
   7  24   2        6.17       17.01      6.07 o 
  -2  25   2       10.18        0.61      6.07 o 
  -1  25   2        6.79        5.13      4.25 o 
   0  25   2        9.74       11.38      4.86 o 
   1  25   2        0.01       -0.61      4.25 o 
   2  25   2        0.23        1.21      4.86 o 
   3  25   2       14.89       13.97      6.07 o 
   4  25   2        0.92        4.25      4.86 o 
 -22   1   3        0.00        0.46      2.73 o 
 -21   1   3        2.08        1.44      1.40 o 
 -20   1   3       22.85       19.70      1.78 o 
 -19   1   3        0.58        2.50      1.01 o 
 -18   1   3       10.30        9.46      1.18 o 
 -17   1   3        3.67        1.86      0.85 o 
 -16   1   3       51.14       53.94      1.83 o 
 -15   1   3      131.13      139.50      2.60 o 
 -14   1   3       19.76       19.36      1.21 o 
 -13   1   3       25.28       23.62      1.12 o 
 -12   1   3       62.31       65.17      1.54 o 
 -11   1   3       34.41       36.71      1.59 o 
 -10   1   3      119.08      117.85      1.63 o 
  -9   1   3       17.41       20.65      0.58 o 
  -8   1   3       72.85       69.77      1.05 o 
  -7   1   3      371.27      365.13      2.77 o 
  -6   1   3        4.50        4.38      0.38 o 
  -5   1   3      817.42      882.82      6.90 o 
  -4   1   3     1554.69     1615.01     11.35 o 
  -3   1   3      691.43      819.19      7.19 o 
  -2   1   3      481.30      449.52      6.96 o 
  -1   1   3     2628.82     2857.65     27.28 o 
   0   1   3     1024.98     1065.83      8.56 o 
   1   1   3      520.20      540.07      4.53 o 
   2   1   3      137.52      129.99      1.67 o 
   3   1   3       61.20       62.31      0.83 o 
   4   1   3        1.07        0.18      0.27 o 
   5   1   3        0.22        0.79      0.32 o 
   6   1   3      126.48      125.86      1.52 o 
   7   1   3       17.53       15.51      0.51 o 
   8   1   3       18.28       23.04      0.67 o 
   9   1   3      382.51      394.28      3.58 o 
  10   1   3        7.38       13.77      0.82 o 
  11   1   3       73.33       69.43      1.88 o 
  12   1   3       65.08       58.05      1.81 o 
  13   1   3      310.32      284.92      5.06 o 
  14   1   3       44.45       43.41      2.52 o 
  15   1   3       29.08       31.92      2.44 o 
  16   1   3       17.00       20.33      1.81 o 
  17   1   3       39.10       36.36      2.64 o 
  18   1   3        0.49        1.41      2.02 o 
  19   1   3       33.47       37.61      3.31 o 
  20   1   3        1.64        4.45      1.75 o 
  21   1   3        4.42        3.49      1.89 o 
  22   1   3        7.27        8.32      1.99 o 
 -23   2   3        0.54       -0.09      2.77 o 
 -22   2   3        3.59        1.41      2.62 o 
 -21   2   3        0.32        0.92      1.42 o 
 -20   2   3        3.48        1.88      1.11 o 
 -19   2   3        9.56        6.62      1.29 o 
 -18   2   3       22.71       22.11      1.67 o 
 -17   2   3       37.15       37.53      2.55 o 
 -16   2   3       69.34       75.77      2.07 o 
 -15   2   3       12.87       11.90      1.03 o 
 -14   2   3       49.37       52.84      1.79 o 
 -13   2   3        0.42        0.25      0.50 o 
 -12   2   3      115.46      125.77      2.16 o 
 -11   2   3      142.92      136.68      2.12 o 
 -10   2   3      384.14      376.07      3.36 o 
  -9   2   3      207.56      217.66      1.93 o 
  -8   2   3      254.02      247.24      2.09 o 
  -7   2   3       62.50       77.02      0.97 o 
  -6   2   3       47.95       51.74      0.87 o 
  -5   2   3      335.58      349.73      2.91 o 
  -4   2   3      404.94      436.99      3.74 o 
  -3   2   3       82.34       92.83      1.31 o 
  -2   2   3        0.45        1.39      0.36 o 
  -1   2   3      890.31      908.90      7.72 o 
   0   2   3      567.41      684.26      6.25 o 
   1   2   3       51.30       48.50      0.86 o 
   2   2   3      768.83      820.80      6.59 o 
   3   2   3      529.84      527.94      4.21 o 
   4   2   3      273.56      332.63      2.68 o 
   5   2   3      968.26     1024.49      6.72 o 
   6   2   3       17.30       19.22      0.69 o 
   7   2   3      628.80      676.52      4.65 o 
   8   2   3        7.26        5.61      0.42 o 
   9   2   3      414.95      389.67      3.59 o 
  10   2   3      240.36      219.12      2.64 o 
  11   2   3       49.08       58.28      1.62 o 
  12   2   3      150.03      165.99      2.72 o 
  13   2   3       70.30       77.12      2.62 o 
  14   2   3       22.39       18.98      1.91 o 
  15   2   3       56.33       63.01      3.45 o 
  16   2   3       16.92       12.18      1.95 o 
  17   2   3       24.32       35.55      2.45 o 
  18   2   3       71.82       79.54      4.12 o 
  19   2   3        3.72        6.06      1.82 o 
  20   2   3       26.18       30.24      2.77 o 
  21   2   3       26.67       24.61      2.89 o 
  22   2   3        0.19        1.11      1.70 o 
 -23   3   3        0.14       -0.61      2.77 o 
 -22   3   3       11.81       15.90      3.16 o 
 -21   3   3        8.72        6.89      1.91 o 
 -20   3   3       37.91       38.29      2.30 o 
 -19   3   3       20.21       22.62      1.79 o 
 -18   3   3        0.97        1.03      1.03 o 
 -17   3   3        8.21       12.06      1.27 o 
 -16   3   3       79.25       83.08      2.30 o 
 -15   3   3      102.07      110.96      2.43 o 
 -14   3   3      316.86      307.78      3.91 o 
 -13   3   3       18.45       17.52      1.03 o 
 -12   3   3        2.80        1.63      0.55 o 
 -11   3   3       81.68       82.52      1.66 o 
 -10   3   3        6.45        5.35      0.51 o 
  -9   3   3      579.38      549.26      4.01 o 
  -8   3   3       38.70       43.44      0.81 o 
  -7   3   3       13.94       13.87      0.48 o 
  -6   3   3     2675.15     2846.03     17.04 o 
  -5   3   3       74.04       87.97      1.14 o 
  -4   3   3     7301.30     7685.30     52.21 o 
  -3   3   3      190.97      242.01      2.25 o 
  -2   3   3      166.54      242.72      2.59 o 
  -1   3   3      274.47      261.68      2.50 o 
   0   3   3      300.78      281.49      3.06 o 
   1   3   3      116.71      140.10      1.93 o 
   2   3   3      387.47      402.59      3.81 o 
   3   3   3        0.25        0.01      0.24 o 
   4   3   3      347.45      342.84      2.79 o 
   5   3   3        0.45        1.40      0.32 o 
   6   3   3      290.43      320.93      2.51 o 
   7   3   3      107.30      100.87      1.31 o 
   8   3   3      409.75      400.04      3.39 o 
   9   3   3       47.71       55.28      1.17 o 
  10   3   3      431.93      405.70      3.96 o 
  11   3   3       54.30       53.91      1.92 o 
  12   3   3      136.08      119.35      2.23 o 
  13   3   3       25.07       22.85      1.80 o 
  14   3   3      139.88      131.67      4.12 o 
  15   3   3       55.14       60.59      3.26 o 
  16   3   3       13.36       11.10      1.96 o 
  17   3   3       14.90       13.92      1.78 o 
  18   3   3       14.18       17.17      1.89 o 
  19   3   3        0.64        4.07      2.69 o 
  20   3   3       22.59       28.14      2.73 o 
  21   3   3        7.91        7.63      2.04 o 
  22   3   3        1.33        2.25      1.75 o 
 -23   4   3        2.85        1.52      3.01 o 
 -22   4   3        0.00       -0.89      2.05 o 
 -21   4   3        0.08        0.86      1.78 o 
 -20   4   3       65.07       67.45      3.93 o 
 -19   4   3        0.23       -0.52      1.00 o 
 -18   4   3       70.59       67.81      3.18 o 
 -17   4   3        6.51        5.38      1.14 o 
 -16   4   3      125.54      109.19      2.66 o 
 -15   4   3       39.06       43.94      1.72 o 
 -14   4   3       23.53       23.02      1.31 o 
 -13   4   3      170.66      152.33      2.71 o 
 -12   4   3      106.77      111.87      2.08 o 
 -11   4   3       13.62       11.30      0.84 o 
 -10   4   3      216.48      200.70      2.59 o 
  -9   4   3       69.24       75.94      1.22 o 
  -8   4   3      213.36      221.46      2.04 o 
  -7   4   3      688.74      653.26      4.40 o 
  -6   4   3      184.84      206.33      1.93 o 
  -5   4   3      859.43      942.08      6.15 o 
  -4   4   3       73.97       79.13      0.99 o 
  -3   4   3      932.98      969.51      6.90 o 
  -2   4   3       21.66       19.77      0.60 o 
  -1   4   3       25.19       21.40      0.68 o 
   0   4   3       51.63       60.71      1.00 o 
   1   4   3       41.02       35.04      0.92 o 
   2   4   3      734.67      770.22      5.56 o 
   3   4   3      231.93      216.37      1.98 o 
   4   4   3       95.49      112.31      1.36 o 
   5   4   3       64.54       77.19      1.27 o 
   6   4   3      755.89      821.26      5.16 o 
   7   4   3      702.05      695.31      4.50 o 
   8   4   3      662.96      700.28      5.37 o 
   9   4   3     1988.59     1916.18     12.14 o 
  10   4   3      183.12      181.60      2.42 o 
  11   4   3       37.87       33.92      1.13 o 
  12   4   3      107.81      103.11      2.17 o 
  13   4   3       39.14       37.34      2.39 o 
  14   4   3      133.12      129.44      4.05 o 
  15   4   3        0.06        1.73      1.39 o 
  16   4   3       25.02       23.89      2.31 o 
  17   4   3       55.28       71.97      4.71 o 
  18   4   3      108.12      114.55      3.87 o 
  19   4   3       82.21       96.90      6.40 o 
  20   4   3        0.33        2.41      1.70 o 
  21   4   3       16.67       14.14      2.21 o 
  22   4   3        0.79        0.25      1.75 o 
 -23   5   3        0.82        1.45      2.77 o 
 -22   5   3        8.78        8.30      2.81 o 
 -21   5   3       21.47       21.78      3.95 o 
 -20   5   3        1.53        1.59      1.30 o 
 -19   5   3        3.38        3.71      1.15 o 
 -18   5   3        2.97        1.77      1.02 o 
 -17   5   3       14.40       13.85      1.44 o 
 -16   5   3       15.21       11.58      1.24 o 
 -15   5   3       26.27       31.20      1.57 o 
 -14   5   3        9.99       13.24      1.10 o 
 -13   5   3       28.21       29.74      1.76 o 
 -12   5   3       15.72       14.71      1.46 o 
 -11   5   3       67.07       71.09      1.59 o 
 -10   5   3        6.29        2.48      0.52 o 
  -9   5   3      249.64      266.45      2.69 o 
  -8   5   3     1448.61     1439.39      8.90 o 
  -7   5   3      449.97      506.05      3.65 o 
  -6   5   3      183.56      184.85      1.78 o 
  -5   5   3      834.78      818.34      5.73 o 
  -4   5   3      558.52      561.37      4.08 o 
  -3   5   3        0.64        0.92      0.33 o 
  -2   5   3     1839.08     1882.74     12.45 o 
  -1   5   3        8.53       12.98      0.60 o 
   0   5   3      644.96      629.77      4.61 o 
   1   5   3      522.99      543.61      4.18 o 
   2   5   3     2309.35     2625.81     16.24 o 
   3   5   3      348.76      389.63      2.99 o 
   4   5   3      140.82      131.09      1.41 o 
   5   5   3      566.35      507.19      3.35 o 
   6   5   3       39.82       44.35      0.78 o 
   7   5   3      743.74      707.11      4.79 o 
   8   5   3      455.17      442.52      4.02 o 
   9   5   3      102.99      106.40      1.63 o 
  10   5   3      234.98      229.76      2.81 o 
  11   5   3        4.20        5.90      0.76 o 
  12   5   3       90.98       83.64      2.05 o 
  13   5   3        0.18        0.74      0.87 o 
  14   5   3       56.77       60.29      4.02 o 
  15   5   3      165.52      180.95      5.02 o 
  16   5   3       22.04       21.03      2.17 o 
  17   5   3       36.26       30.96      2.94 o 
  18   5   3       17.56       17.86      2.27 o 
  19   5   3        6.14        5.37      1.73 o 
  20   5   3       22.16       19.40      3.85 o 
  21   5   3        0.26       -0.61      1.65 o 
  22   5   3        0.56       -0.28      4.25 o 
 -23   6   3        0.02        0.42      2.77 o 
 -22   6   3        2.72        2.73      3.01 o 
 -21   6   3       16.96       10.50      5.97 o 
 -20   6   3        4.08        2.27      1.67 o 
 -19   6   3       29.82       26.68      2.05 o 
 -18   6   3       14.41       14.57      1.58 o 
 -17   6   3      198.68      196.00      3.97 o 
 -16   6   3       12.04       14.50      1.38 o 
 -15   6   3       23.58       22.01      1.37 o 
 -14   6   3       29.43       31.91      1.50 o 
 -13   6   3      496.63      456.83      5.04 o 
 -12   6   3        0.01        0.82      0.58 o 
 -11   6   3        0.69        0.28      0.47 o 
 -10   6   3        3.60        2.31      0.55 o 
  -9   6   3        5.70        4.23      0.55 o 
  -8   6   3      328.74      360.56      3.12 o 
  -7   6   3       25.48       13.66      0.52 o 
  -6   6   3      404.18      419.83      2.90 o 
  -5   6   3       48.37       49.22      1.02 o 
  -4   6   3       40.30       26.08      0.65 o 
  -3   6   3     4171.49     4192.96     25.88 o 
  -2   6   3      440.37      417.22      3.47 o 
  -1   6   3      378.89      388.43      3.44 o 
   0   6   3      576.31      657.64      4.89 o 
   1   6   3     1121.07     1134.01      7.73 o 
   2   6   3     3266.70     3383.77     20.07 o 
   3   6   3     2153.28     2352.15     14.32 o 
   4   6   3      120.50      129.33      1.53 o 
   5   6   3       16.01       16.60      0.66 o 
   6   6   3      275.28      256.03      2.27 o 
   7   6   3        2.74        2.57      0.53 o 
   8   6   3      386.74      362.79      3.57 o 
   9   6   3      302.13      254.15      3.04 o 
  10   6   3      557.37      546.88      5.32 o 
  11   6   3       16.93       15.67      1.40 o 
  12   6   3       52.93       52.24      1.90 o 
  13   6   3       12.49       10.40      1.30 o 
  14   6   3       32.11       35.56      2.23 o 
  15   6   3        0.00        0.19      1.58 o 
  16   6   3       54.52       56.22      3.40 o 
  17   6   3        1.62        0.11      1.49 o 
  18   6   3       34.17       32.15      5.52 o 
  19   6   3        0.40        1.45      1.70 o 
  20   6   3       10.60       11.23      2.04 o 
  21   6   3        1.59        2.56      1.75 o 
 -22   7   3        0.01        1.91      2.92 o 
 -21   7   3        9.81        6.54      3.76 o 
 -20   7   3       11.97        9.88      2.32 o 
 -19   7   3        3.58        3.60      1.39 o 
 -18   7   3       20.68       26.33      2.01 o 
 -17   7   3        1.97        0.41      0.94 o 
 -16   7   3        1.07        0.73      0.90 o 
 -15   7   3       75.00       74.82      2.54 o 
 -14   7   3      173.67      173.24      3.09 o 
 -13   7   3       39.72       31.51      1.38 o 
 -12   7   3       12.35        7.97      0.83 o 
 -11   7   3       94.99       84.37      1.77 o 
 -10   7   3      141.85      157.41      2.31 o 
  -9   7   3      116.17      130.38      2.00 o 
  -8   7   3      472.88      505.53      4.25 o 
  -7   7   3      111.96      108.22      1.40 o 
  -6   7   3      596.91      614.04      4.19 o 
  -5   7   3       53.44       63.27      0.88 o 
  -4   7   3      120.01      144.36      1.38 o 
  -3   7   3       16.59       17.19      0.49 o 
  -2   7   3      591.72      652.11      4.77 o 
  -1   7   3      783.25      808.40      5.93 o 
   0   7   3     1475.75     1493.09      9.55 o 
   1   7   3     1176.84     1270.11      8.08 o 
   2   7   3      137.89      161.23      1.74 o 
   3   7   3      907.24      970.36      6.32 o 
   4   7   3       32.73       38.02      0.74 o 
   5   7   3      102.55      127.61      1.49 o 
   6   7   3       11.95       10.93      0.71 o 
   7   7   3      260.77      252.23      2.91 o 
   8   7   3     1036.52     1003.37      8.13 o 
   9   7   3      290.63      298.37      3.75 o 
  10   7   3      295.60      295.75      3.75 o 
  11   7   3       16.57       19.41      1.20 o 
  12   7   3       65.99       63.79      2.38 o 
  13   7   3       69.31       72.71      4.24 o 
  14   7   3       69.18       74.30      4.17 o 
  15   7   3        2.99        6.95      1.58 o 
  16   7   3        4.65        5.20      2.89 o 
  17   7   3        0.18        0.96      1.67 o 
  18   7   3        0.26       -0.24      1.51 o 
  19   7   3        7.77        4.14      1.65 o 
  20   7   3        3.18        5.69      1.89 o 
  21   7   3        2.62        2.72      1.78 o 
 -22   8   3       15.50       18.09      4.30 o 
 -21   8   3        0.09       -0.18      2.20 o 
 -20   8   3        2.53        2.90      1.89 o 
 -19   8   3        0.32        1.31      1.42 o 
 -18   8   3        0.13        0.39      1.22 o 
 -17   8   3       21.12       18.11      1.57 o 
 -16   8   3       85.02       92.27      2.71 o 
 -15   8   3       20.45       22.73      1.49 o 
 -14   8   3      101.14       92.05      3.08 o 
 -13   8   3        1.55        3.05      0.78 o 
 -12   8   3      207.00      194.27      3.00 o 
 -11   8   3        2.64        3.18      0.66 o 
 -10   8   3      193.14      194.21      2.67 o 
  -9   8   3       53.42       52.59      1.33 o 
  -8   8   3        0.91        1.32      0.45 o 
  -7   8   3      371.29      353.09      3.20 o 
  -6   8   3       53.24       56.18      1.07 o 
  -5   8   3      802.95      795.14      5.79 o 
  -4   8   3       67.64       76.80      1.05 o 
  -3   8   3       24.04       27.34      0.65 o 
  -2   8   3      339.33      357.84      2.92 o 
  -1   8   3      197.72      185.83      1.94 o 
   0   8   3        1.63        0.50      0.32 o 
   1   8   3      359.15      360.18      2.98 o 
   2   8   3       19.34       36.27      0.75 o 
   3   8   3        3.85        7.16      0.50 o 
   4   8   3       92.97       95.95      1.35 o 
   5   8   3      512.87      485.08      4.67 o 
   6   8   3      342.27      322.40      3.62 o 
   7   8   3       75.88       78.77      1.79 o 
   8   8   3      263.57      252.84      3.30 o 
   9   8   3      223.21      217.84      3.27 o 
  10   8   3       38.89       39.05      1.63 o 
  11   8   3       27.62       29.58      1.71 o 
  12   8   3       24.95       28.03      1.85 o 
  13   8   3       19.50       14.74      2.11 o 
  14   8   3       81.19       82.71      3.48 o 
  15   8   3      112.24      120.69      4.12 o 
  16   8   3        1.50        1.40      1.56 o 
  17   8   3        0.90       -0.41      1.41 o 
  18   8   3       31.68       36.02      3.97 o 
  19   8   3        4.34        5.80      2.20 o 
  20   8   3        6.86        8.26      1.89 o 
  21   8   3        2.71        2.14      2.32 o 
 -22   9   3       13.63       13.72      6.68 o 
 -21   9   3        1.50        0.50      2.17 o 
 -20   9   3        4.86        7.35      2.19 o 
 -19   9   3        8.61       10.92      1.86 o 
 -18   9   3        9.30       12.81      1.98 o 
 -17   9   3        1.54        2.64      1.11 o 
 -16   9   3       23.06       20.95      1.62 o 
 -15   9   3        0.51        0.94      0.85 o 
 -14   9   3       15.56       15.72      1.64 o 
 -13   9   3       20.58       18.94      1.20 o 
 -12   9   3      250.31      241.59      3.42 o 
 -11   9   3       63.35       58.53      1.69 o 
 -10   9   3       66.44       52.43      1.52 o 
  -9   9   3      326.37      299.23      3.67 o 
  -8   9   3      114.92      105.52      1.89 o 
  -7   9   3        7.85        7.68      0.64 o 
  -6   9   3      127.11      124.30      1.79 o 
  -5   9   3        8.83       12.75      0.65 o 
  -4   9   3       14.04       14.27      0.59 o 
  -3   9   3      183.68      193.94      1.96 o 
  -2   9   3      194.45      199.46      2.15 o 
  -1   9   3       31.01       32.29      0.84 o 
   0   9   3       11.29       16.74      0.68 o 
   1   9   3      433.04      497.83      3.65 o 
   2   9   3       52.31       52.34      0.97 o 
   3   9   3      256.91      235.42      2.57 o 
   4   9   3       62.78       66.19      1.44 o 
   5   9   3      634.61      626.34      5.76 o 
   6   9   3      756.92      684.16      6.52 o 
   7   9   3        0.72        1.00      0.57 o 
   8   9   3      126.60      112.34      2.25 o 
   9   9   3      422.55      389.67      4.68 o 
  10   9   3      112.71      107.23      2.70 o 
  11   9   3        6.23        6.57      1.18 o 
  12   9   3       19.55       23.02      2.74 o 
  13   9   3       12.20       10.10      2.65 o 
  14   9   3       64.67       67.91      3.27 o 
  15   9   3       16.58       16.64      2.00 o 
  16   9   3        4.46        4.86      2.19 o 
  17   9   3        1.15        0.83      1.50 o 
  18   9   3        4.64        4.80      2.05 o 
  19   9   3        0.02       -1.10      1.68 o 
  20   9   3        0.00        2.93      1.70 o 
 -21  10   3        0.04       -0.51      2.77 o 
 -20  10   3        0.50        1.79      2.20 o 
 -19  10   3       24.94       28.53      2.83 o 
 -18  10   3        6.47        9.03      1.79 o 
 -17  10   3        0.03        0.00      1.09 o 
 -16  10   3        9.34        9.78      1.38 o 
 -15  10   3       10.89        7.37      1.59 o 
 -14  10   3       30.07       31.54      1.71 o 
 -13  10   3       19.83       20.17      1.29 o 
 -12  10   3       21.01       18.57      1.20 o 
 -11  10   3        0.00       -0.38      0.55 o 
 -10  10   3        4.16        1.36      0.65 o 
  -9  10   3       17.52       10.48      0.87 o 
  -8  10   3      232.03      198.29      2.74 o 
  -7  10   3        2.70        2.09      0.51 o 
  -6  10   3       76.77       75.33      1.53 o 
  -5  10   3      360.94      375.09      4.00 o 
  -4  10   3      213.97      225.07      2.80 o 
  -3  10   3      682.31      643.79      5.62 o 
  -2  10   3       85.15       89.49      1.58 o 
  -1  10   3      111.91      112.56      1.87 o 
   0  10   3        1.75        1.17      0.45 o 
   1  10   3       14.90       13.16      0.75 o 
   2  10   3      158.02      153.25      2.22 o 
   3  10   3       34.39       39.22      1.18 o 
   4  10   3      274.93      248.64      3.07 o 
   5  10   3       60.38       54.32      1.50 o 
   6  10   3       31.21       32.74      1.28 o 
   7  10   3      188.39      171.50      2.84 o 
   8  10   3      394.78      397.66      4.90 o 
   9  10   3        0.23        0.65      0.80 o 
  10  10   3       38.97       34.00      1.87 o 
  11  10   3       47.45       49.70      2.44 o 
  12  10   3        1.33        1.04      1.27 o 
  13  10   3        0.42        1.02      1.16 o 
  14  10   3        6.20        5.42      1.76 o 
  15  10   3        8.30        7.98      1.76 o 
  16  10   3        3.01        5.86      2.21 o 
  17  10   3        0.48        2.05      1.97 o 
  18  10   3        0.36       -0.36      1.85 o 
  19  10   3        2.04        1.53      2.05 o 
  20  10   3        2.40        2.40      1.78 o 
 -21  11   3        7.52        5.35      3.20 o 
 -20  11   3        3.08        2.11      2.40 o 
 -19  11   3        0.01        1.76      1.84 o 
 -18  11   3        1.14        4.83      1.60 o 
 -17  11   3       21.49       19.15      2.22 o 
 -16  11   3        0.72        0.74      1.09 o 
 -15  11   3        0.39        1.54      0.92 o 
 -14  11   3       27.52       31.67      1.82 o 
 -13  11   3       35.81       31.39      1.93 o 
 -12  11   3        2.40        0.92      0.74 o 
 -11  11   3       42.47       37.37      1.63 o 
 -10  11   3       12.37        7.25      0.87 o 
  -9  11   3        2.59        5.42      0.75 o 
  -8  11   3       16.61       14.20      0.99 o 
  -7  11   3      249.35      248.13      3.26 o 
  -6  11   3        6.29        8.88      0.83 o 
  -5  11   3        3.09        3.95      0.69 o 
  -4  11   3       51.81       47.49      1.44 o 
  -3  11   3        9.50        9.65      0.78 o 
  -2  11   3       89.88       81.26      1.68 o 
  -1  11   3        0.00        0.56      0.53 o 
   0  11   3       12.30       15.98      0.89 o 
   1  11   3       18.15       17.87      1.00 o 
   2  11   3       54.46       54.32      1.53 o 
   3  11   3      127.18      111.97      2.59 o 
   4  11   3       72.17       60.92      1.67 o 
   5  11   3       10.07        9.71      0.84 o 
   6  11   3      250.29      205.07      3.25 o 
   7  11   3      692.94      650.75      6.89 o 
   8  11   3      179.97      183.26      3.52 o 
   9  11   3      191.33      176.31      4.03 o 
  10  11   3        2.69        3.62      1.03 o 
  11  11   3        0.00        0.05      1.89 o 
  12  11   3       27.68       32.44      2.48 o 
  13  11   3      156.31      161.82      5.19 o 
  14  11   3        3.21        3.50      1.52 o 
  15  11   3        2.85        2.42      1.47 o 
  16  11   3        1.94        4.39      1.53 o 
  17  11   3        0.30        1.28      1.59 o 
  18  11   3        6.45       11.60      2.50 o 
  19  11   3       22.35       23.54      3.02 o 
  20  11   3        0.68        3.04      4.25 o 
 -21  12   3        7.05       12.15      5.47 o 
 -20  12   3        0.79        2.15      2.37 o 
 -19  12   3        6.21        6.90      2.40 o 
 -18  12   3        0.17        1.12      1.48 o 
 -17  12   3       17.52       13.19      2.28 o 
 -16  12   3       17.06       16.58      1.98 o 
 -15  12   3        0.08        2.19      1.18 o 
 -14  12   3        2.88        0.38      0.93 o 
 -13  12   3        0.76        1.29      0.92 o 
 -12  12   3        2.28        3.76      0.89 o 
 -11  12   3       40.34       32.08      1.58 o 
 -10  12   3      148.83      136.25      2.92 o 
  -9  12   3      158.67      164.32      3.19 o 
  -8  12   3       12.51       10.88      1.10 o 
  -7  12   3       27.76       23.82      1.61 o 
  -6  12   3      252.21      235.40      3.54 o 
  -5  12   3        3.10        1.67      0.73 o 
  -4  12   3      179.21      169.61      2.92 o 
  -3  12   3       47.59       50.42      1.67 o 
  -2  12   3       86.95       84.12      1.94 o 
  -1  12   3      268.36      259.30      3.48 o 
   0  12   3      266.01      282.73      3.71 o 
   1  12   3       73.30       80.05      1.87 o 
   2  12   3      211.37      206.70      3.59 o 
   3  12   3        0.20        0.37      0.62 o 
   4  12   3        2.35        4.99      0.80 o 
   5  12   3       23.82       24.22      1.33 o 
   6  12   3        7.44       12.59      1.13 o 
   7  12   3       30.77       29.75      1.62 o 
   8  12   3       74.24       71.14      2.47 o 
   9  12   3        1.33        0.40      0.91 o 
  10  12   3        0.01        0.24      0.93 o 
  11  12   3       59.61       68.71      3.38 o 
  12  12   3        4.01        2.38      1.42 o 
  13  12   3        0.11        1.59      1.44 o 
  14  12   3       35.92       34.97      3.01 o 
  15  12   3        5.57        8.04      1.72 o 
  16  12   3       96.99       99.51      4.44 o 
  17  12   3       24.53       24.06      3.51 o 
  18  12   3        0.04        0.61      2.43 o 
  19  12   3        4.45        4.15      2.47 o 
 -20  13   3        0.05        5.87      3.20 o 
 -19  13   3        4.41        4.59      2.40 o 
 -18  13   3        0.19        1.01      1.78 o 
 -17  13   3        6.27        7.16      2.20 o 
 -16  13   3       18.87       17.36      2.57 o 
 -15  13   3       15.97       16.69      2.32 o 
 -14  13   3       21.84       25.82      2.76 o 
 -13  13   3        0.20       -0.22      1.10 o 
 -12  13   3        0.23        1.42      1.02 o 
 -11  13   3      138.68      136.23      4.84 o 
 -10  13   3       10.97       11.79      1.18 o 
  -9  13   3        2.08        1.94      0.93 o 
  -8  13   3       23.01       25.90      1.48 o 
  -7  13   3        4.74        2.18      0.78 o 
  -6  13   3        3.97        3.71      0.78 o 
  -5  13   3      510.81      479.82      5.75 o 
  -4  13   3      183.99      175.69      3.06 o 
  -3  13   3       89.77       87.55      2.14 o 
  -2  13   3       55.10       57.63      2.24 o 
  -1  13   3      311.17      312.31      4.47 o 
   0  13   3      120.62      116.96      2.44 o 
   1  13   3       50.16       45.53      1.50 o 
   2  13   3       87.79       81.20      2.10 o 
   3  13   3      140.77      129.17      2.99 o 
   4  13   3       15.11       15.32      1.24 o 
   5  13   3        0.01       -0.63      0.64 o 
   6  13   3       14.59       19.16      1.43 o 
   7  13   3        5.35        4.24      1.03 o 
   8  13   3       61.54       53.68      2.29 o 
   9  13   3       21.50       31.57      2.08 o 
  10  13   3        0.17       -0.54      1.12 o 
  11  13   3       42.94       38.54      2.66 o 
  12  13   3        7.38        6.17      1.77 o 
  13  13   3        1.14       -0.61      1.27 o 
  14  13   3        0.20        1.46      1.47 o 
  15  13   3       10.18        8.89      2.33 o 
  16  13   3        0.58        0.92      1.93 o 
  17  13   3        0.88        1.18      1.71 o 
  18  13   3        4.13        3.64      2.58 o 
  19  13   3       13.92       19.44      6.07 o 
 -19  14   3        1.49        3.37      2.37 o 
 -18  14   3        1.78        3.29      2.32 o 
 -17  14   3        3.06        2.31      1.84 o 
 -16  14   3       15.26       10.48      2.16 o 
 -15  14   3        0.95        0.48      1.58 o 
 -14  14   3        8.88        8.23      2.54 o 
 -13  14   3       30.61       29.37      2.46 o 
 -12  14   3        0.22        1.18      1.13 o 
 -11  14   3      112.28      118.62      3.77 o 
 -10  14   3       33.92       29.76      1.85 o 
  -9  14   3       36.83       37.03      1.98 o 
  -8  14   3       57.13       49.75      2.01 o 
  -7  14   3      100.34       93.26      2.85 o 
  -6  14   3      220.43      220.11      3.43 o 
  -5  14   3       37.23       38.23      1.79 o 
  -4  14   3       30.74       28.17      1.45 o 
  -3  14   3      108.55      109.62      2.47 o 
  -2  14   3       60.16       58.22      1.86 o 
  -1  14   3       64.96       61.82      1.86 o 
   0  14   3       78.15       68.24      2.11 o 
   1  14   3        1.73        2.79      0.94 o 
   2  14   3      255.91      220.48      4.85 o 
   3  14   3       26.69       31.51      1.76 o 
   4  14   3       40.54       38.74      3.15 o 
   5  14   3      161.34      164.73      3.89 o 
   6  14   3       12.19       11.21      2.17 o 
   7  14   3       86.36       80.09      2.64 o 
   8  14   3        0.88        0.74      0.98 o 
   9  14   3       24.16       29.68      2.07 o 
  10  14   3       57.47       55.06      2.94 o 
  11  14   3        0.69        1.78      1.45 o 
  12  14   3       19.77       25.06      3.39 o 
  13  14   3        9.40       12.65      1.96 o 
  14  14   3        0.01        1.94      1.63 o 
  15  14   3        6.72        8.73      3.35 o 
  16  14   3        8.44        9.43      2.93 o 
  17  14   3        3.15        5.68      2.20 o 
  18  14   3        5.86       10.11      3.64 o 
 -19  15   3       13.27       17.62      6.07 o 
 -18  15   3        0.01       -1.20      2.05 o 
 -17  15   3       10.11       16.68      2.62 o 
 -16  15   3       16.11       14.75      3.11 o 
 -15  15   3        0.67        0.95      1.84 o 
 -14  15   3       19.72       22.27      2.67 o 
 -13  15   3       23.79       21.06      2.57 o 
 -12  15   3       27.13       24.41      2.37 o 
 -11  15   3        4.29        4.27      1.45 o 
 -10  15   3       21.01       25.00      2.88 o 
  -9  15   3       18.58       17.63      1.70 o 
  -8  15   3        0.94        1.40      1.00 o 
  -7  15   3        2.29        3.45      1.07 o 
  -6  15   3      238.78      219.24      3.68 o 
  -5  15   3       47.15       43.15      1.80 o 
  -4  15   3        6.34        6.82      1.01 o 
  -3  15   3       27.01       25.95      1.42 o 
  -2  15   3        4.50        3.80      0.90 o 
  -1  15   3       24.52       21.59      1.37 o 
   0  15   3      319.36      334.07      5.02 o 
   1  15   3        0.08       -0.61      1.13 o 
   2  15   3        0.14        0.86      0.98 o 
   3  15   3        0.89        1.21      0.99 o 
   4  15   3      112.73      105.29      3.86 o 
   5  15   3        9.90        7.39      1.53 o 
   6  15   3        6.18        7.54      2.53 o 
   7  15   3        3.28        3.99      1.79 o 
   8  15   3       30.84       31.97      2.41 o 
   9  15   3        1.79        3.51      1.50 o 
  10  15   3        8.78       10.67      1.97 o 
  11  15   3       82.57       89.88      3.73 o 
  12  15   3        0.95        2.73      1.81 o 
  13  15   3       10.12       11.08      3.24 o 
  14  15   3        0.32        2.25      2.16 o 
  15  15   3        0.10        2.39      1.97 o 
  16  15   3       14.70       17.22      2.94 o 
  17  15   3        5.16        7.87      4.30 o 
  18  15   3       15.69       27.82      4.72 o 
 -18  16   3        0.54        3.38      2.92 o 
 -17  16   3        0.00        1.82      2.10 o 
 -16  16   3        3.09        5.74      2.14 o 
 -15  16   3        0.42        3.27      1.78 o 
 -14  16   3        0.01       -0.50      1.47 o 
 -13  16   3        2.53        1.51      1.58 o 
 -12  16   3        0.21        0.13      2.21 o 
 -11  16   3        5.05        5.35      1.60 o 
 -10  16   3       11.34        8.55      1.58 o 
  -9  16   3        0.00       -0.74      1.12 o 
  -8  16   3       11.27        8.04      1.54 o 
  -7  16   3        9.89        9.82      1.49 o 
  -6  16   3       17.31       16.37      1.48 o 
  -5  16   3        0.07       -0.86      0.86 o 
  -4  16   3       15.82       16.23      1.48 o 
  -3  16   3       77.36       76.08      2.51 o 
  -2  16   3       42.51       40.62      1.84 o 
  -1  16   3       13.04       13.38      1.30 o 
   0  16   3       97.54       92.60      2.98 o 
   1  16   3       18.52       19.50      2.21 o 
   2  16   3        0.28        0.24      1.13 o 
   3  16   3       16.09       13.31      1.89 o 
   4  16   3        1.12       -0.33      1.40 o 
   5  16   3        2.20        1.75      1.48 o 
   6  16   3       73.74       80.04      4.16 o 
   7  16   3        2.86        0.63      1.75 o 
   8  16   3       26.94       25.29      2.68 o 
   9  16   3       22.70       26.74      2.77 o 
  10  16   3       18.56       16.75      2.83 o 
  11  16   3       63.31       76.51      4.11 o 
  12  16   3        2.44        5.38      2.10 o 
  13  16   3        0.25        2.15      2.72 o 
  14  16   3        1.46        1.34      1.92 o 
  15  16   3       16.66       16.66      2.94 o 
  16  16   3        2.58        1.02      2.10 o 
  17  16   3        0.74        5.51      3.34 o 
 -17  17   3        0.11        0.61      2.58 o 
 -16  17   3        4.28        7.03      2.56 o 
 -15  17   3       23.55       18.73      2.71 o 
 -14  17   3       15.08       12.28      2.40 o 
 -13  17   3        5.40        6.57      1.96 o 
 -12  17   3        0.75        1.21      1.45 o 
 -11  17   3        0.43        0.59      1.45 o 
 -10  17   3        8.49       10.69      2.39 o 
  -9  17   3        4.44        2.23      1.45 o 
  -8  17   3       31.64       31.66      2.37 o 
  -7  17   3        1.10        0.80      1.66 o 
  -6  17   3        3.21        4.81      1.21 o 
  -5  17   3       55.97       51.60      2.46 o 
  -4  17   3       48.25       53.79      2.64 o 
  -3  17   3       12.70       10.47      1.50 o 
  -2  17   3       49.71       50.74      2.77 o 
  -1  17   3      170.40      156.34      4.76 o 
   0  17   3       62.24       61.69      3.11 o 
   1  17   3        0.49       -0.99      0.99 o 
   2  17   3        4.06        1.27      1.31 o 
   3  17   3       14.14       13.18      2.01 o 
   4  17   3      107.20      108.76      4.17 o 
   5  17   3        2.94        4.45      1.54 o 
   6  17   3        0.11       -1.49      1.49 o 
   7  17   3       12.69       11.05      2.67 o 
   8  17   3      115.24      135.05      6.03 o 
   9  17   3       26.99       22.76      5.51 o 
  10  17   3       13.76       14.23      2.83 o 
  11  17   3       30.99       27.06      3.64 o 
  12  17   3       11.94       16.60      3.14 o 
  13  17   3        2.84        3.16      2.10 o 
  14  17   3        1.41        0.01      2.05 o 
  15  17   3        6.76       11.14      2.57 o 
  16  17   3        9.89       14.55      5.16 o 
 -16  18   3        6.34        9.27      3.20 o 
 -15  18   3        2.06        2.16      2.51 o 
 -14  18   3        0.84        0.91      1.97 o 
 -13  18   3        0.42        0.83      1.70 o 
 -12  18   3        7.26       11.22      2.26 o 
 -11  18   3        2.19        3.57      1.60 o 
 -10  18   3        0.12        2.27      1.54 o 
  -9  18   3        6.42        3.55      1.60 o 
  -8  18   3        0.17       -0.35      1.36 o 
  -7  18   3        2.17        1.97      1.62 o 
  -6  18   3        0.09       -0.48      1.06 o 
  -5  18   3       88.93       89.20      3.16 o 
  -4  18   3        0.62        3.19      1.35 o 
  -3  18   3        7.12        8.14      1.40 o 
  -2  18   3        1.34        1.53      1.16 o 
  -1  18   3        0.22        0.46      1.67 o 
   0  18   3        0.01        0.30      1.21 o 
   1  18   3        3.55        3.69      1.61 o 
   2  18   3        3.64        5.06      1.75 o 
   3  18   3        0.04       -1.46      1.46 o 
   4  18   3        1.10        1.18      1.59 o 
   5  18   3        3.21        3.44      2.48 o 
   6  18   3        2.63        2.57      2.58 o 
   7  18   3       53.99       60.58      5.62 o 
   8  18   3        1.24       -1.54      2.20 o 
   9  18   3        3.38        4.10      2.32 o 
  10  18   3        1.21        0.46      5.04 o 
  11  18   3        7.49        9.67      2.83 o 
  12  18   3        4.73        5.04      3.33 o 
  13  18   3        0.00        3.47      2.92 o 
  14  18   3       22.40       23.71      4.04 o 
  15  18   3       14.26       30.37      7.29 o 
 -16  19   3        1.04       -1.21      3.64 o 
 -15  19   3        1.03        3.64      4.25 o 
 -14  19   3       19.35       22.75      3.47 o 
 -13  19   3        1.57        2.30      2.32 o 
 -12  19   3       26.10       26.88      2.95 o 
 -11  19   3       11.28        9.90      2.11 o 
 -10  19   3        1.47        1.56      1.58 o 
  -9  19   3        6.85        8.00      1.82 o 
  -8  19   3        2.56        1.82      1.43 o 
  -7  19   3        0.59        0.61      1.40 o 
  -6  19   3        0.11        0.70      1.16 o 
  -5  19   3       12.87       11.97      1.64 o 
  -4  19   3       37.51       35.04      2.38 o 
  -3  19   3       21.98       19.02      2.05 o 
  -2  19   3       46.01       40.75      4.12 o 
  -1  19   3        3.92        3.25      1.58 o 
   0  19   3        0.35       -0.58      1.27 o 
   1  19   3       11.54       12.27      2.02 o 
   2  19   3        5.21        9.45      4.09 o 
   3  19   3       16.54       14.89      3.01 o 
   4  19   3       37.09       44.67      4.49 o 
   5  19   3       10.61        9.72      3.13 o 
   6  19   3        0.02        0.23      2.58 o 
   7  19   3      127.28      152.10      7.41 o 
   8  19   3        7.67       12.51      4.25 o 
   9  19   3        8.54        9.93      5.47 o 
  10  19   3       33.03       41.05      4.49 o 
  11  19   3       31.41       33.32      4.14 o 
  12  19   3       12.84       12.21      3.36 o 
  13  19   3        0.04        3.44      7.90 o 
  14  19   3        4.43       10.33      4.86 o 
 -14  20   3        1.10        3.60      4.56 o 
 -13  20   3        2.54        6.12      3.34 o 
 -12  20   3        3.14        2.72      2.32 o 
 -11  20   3       19.07       31.11      3.91 o 
 -10  20   3        1.22        3.36      1.71 o 
  -9  20   3       12.09       11.22      2.13 o 
  -8  20   3        3.64        2.55      1.67 o 
  -7  20   3       18.76       22.08      2.43 o 
  -6  20   3        1.41        4.00      1.54 o 
  -5  20   3        3.69        5.66      1.47 o 
  -4  20   3       13.98       12.03      1.81 o 
  -3  20   3       46.43       46.08      3.13 o 
  -2  20   3        3.06        0.82      1.47 o 
  -1  20   3        6.30        6.13      1.73 o 
   0  20   3       11.70       13.34      2.13 o 
   1  20   3        6.79        5.55      1.73 o 
   2  20   3        4.76       -0.47      1.69 o 
   3  20   3        0.99        0.77      3.69 o 
   4  20   3       76.98       86.41      6.07 o 
   5  20   3        0.27       -3.34      3.34 o 
   6  20   3        1.37        3.47      2.65 o 
   7  20   3        2.97       -0.23      2.58 o 
   8  20   3        3.51        4.86      3.03 o 
   9  20   3       39.59       44.06      4.69 o 
  10  20   3        1.19        3.04      2.65 o 
  11  20   3        0.10       -0.56      2.47 o 
  12  20   3        0.63        3.44      6.07 o 
  13  20   3        1.85       17.01      6.07 o 
 -13  21   3        0.54        7.57      4.86 o 
 -12  21   3        0.05        4.91      3.34 o 
 -11  21   3       24.71       37.43      5.10 o 
 -10  21   3        6.49        7.50      2.56 o 
  -9  21   3        0.84        0.61      3.16 o 
  -8  21   3        0.10        0.30      1.70 o 
  -7  21   3        6.38        4.50      2.51 o 
  -6  21   3        6.24        8.07      1.97 o 
  -5  21   3       36.91       36.46      2.49 o 
  -4  21   3       18.20       22.80      2.43 o 
  -3  21   3        4.88        3.47      1.67 o 
  -2  21   3       33.62       37.37      3.11 o 
  -1  21   3        5.37        7.54      3.38 o 
   0  21   3       18.92       25.25      6.99 o 
   1  21   3       28.58       30.90      4.06 o 
   2  21   3        0.88       -2.58      2.58 o 
   3  21   3       14.53       16.15      7.29 o 
   4  21   3       67.80       80.66     15.19 o 
   5  21   3       25.14       24.46      4.56 o 
   6  21   3        6.59        8.35      3.64 o 
   7  21   3        4.10        0.12      3.03 o 
   8  21   3       13.86       18.21      3.67 o 
   9  21   3        8.39        7.06      3.13 o 
  10  21   3        2.54        0.97      3.03 o 
  11  21   3        0.10        1.13      2.92 o 
 -12  22   3        1.00        0.00      4.25 o 
 -11  22   3        8.99       17.50      4.06 o 
 -10  22   3        4.05        6.07      3.01 o 
  -9  22   3        3.91        7.02      2.63 o 
  -8  22   3        9.73       11.73      2.91 o 
  -7  22   3        0.00        0.77      2.45 o 
  -6  22   3        0.00        0.31      2.37 o 
  -5  22   3       12.54        7.62      2.67 o 
  -4  22   3        0.04        2.94      3.13 o 
  -3  22   3       16.89       15.88      2.99 o 
  -2  22   3       10.06        8.50      4.25 o 
  -1  22   3       80.53       82.00      7.90 o 
   0  22   3        0.27       -1.21      3.64 o 
   1  22   3        0.01       -0.61      3.64 o 
   2  22   3       11.20        7.90      5.16 o 
   3  22   3       26.55       34.83     10.93 o 
   4  22   3        3.13        3.87      3.36 o 
   5  22   3        0.21        1.39      2.92 o 
   6  22   3        0.10       -3.04      3.04 o 
   7  22   3       30.42       31.18      4.49 o 
   8  22   3        7.27        5.39      3.13 o 
   9  22   3        2.05        6.56      3.03 o 
  10  22   3        0.01       -0.23      2.58 o 
 -10  23   3        4.10        9.11      3.44 o 
  -9  23   3        0.05        3.64      3.95 o 
  -8  23   3        8.09        9.65      2.76 o 
  -7  23   3        0.82        3.04      2.86 o 
  -6  23   3        0.00        0.95      2.92 o 
  -5  23   3        0.17       -1.77      2.47 o 
  -4  23   3        5.30        5.47      4.86 o 
  -3  23   3        1.02       -2.43      4.25 o 
  -2  23   3        7.64        7.90      4.86 o 
  -1  23   3        0.57       -3.64      3.64 o 
   0  23   3        0.02        5.47      4.25 o 
   1  23   3       17.12       15.13      8.20 o 
   2  23   3        6.36        4.02      3.36 o 
   3  23   3        0.01       -0.87      2.92 o 
   4  23   3       12.51        6.68      4.86 o 
   5  23   3        1.69        0.35      2.92 o 
   6  23   3        0.42       -1.36      2.77 o 
   7  23   3        0.66       -1.64      5.77 o 
   8  23   3        1.18        1.21      3.03 o 
  -8  24   3        5.32        1.82      4.25 o 
  -7  24   3        9.01        0.00      4.86 o 
  -6  24   3        0.04        3.64      4.86 o 
  -5  24   3        0.92       -3.04      4.25 o 
  -4  24   3        0.21       -3.64      4.25 o 
  -3  24   3        2.25        0.00      4.25 o 
  -2  24   3        0.52       -3.64      4.25 o 
  -1  24   3        0.45       -3.03      3.03 o 
   0  24   3        2.82        3.00      3.64 o 
   1  24   3        0.08       -2.92      2.92 o 
   2  24   3        8.42        7.11      3.48 o 
   3  24   3        0.02        0.23      2.77 o 
   4  24   3       11.53       16.90      7.90 o 
   5  24   3        0.65        0.91      3.01 o 
   6  24   3        0.07        0.61      3.64 o 
  -4  25   3        1.59       -1.21      4.86 o 
  -3  25   3        0.86       -4.25      4.25 o 
  -2  25   3        0.38       -4.25      4.56 o 
  -1  25   3        0.27       -3.03      3.03 o 
   0  25   3        4.46       -2.32      3.36 o 
   1  25   3        3.08        4.37      3.36 o 
   2  25   3        0.07       -0.24      3.20 o 
 -23   0   4        0.32        2.43      4.86 o 
 -22   0   4        0.68        0.83      2.32 o 
 -21   0   4        0.46       -0.32      1.85 o 
 -20   0   4       12.14       10.09      2.20 o 
 -19   0   4        0.07       -1.67      1.67 o 
 -18   0   4       48.22       53.29      3.30 o 
 -17   0   4      163.66      170.48      7.69 o 
 -16   0   4       12.49       14.74      1.82 o 
 -15   0   4      498.55      502.91      7.78 o 
 -14   0   4      275.71      261.73      5.01 o 
 -13   0   4       23.59       22.79      1.63 o 
 -12   0   4      267.34      265.21      4.65 o 
 -11   0   4      431.01      417.02      6.05 o 
 -10   0   4        7.89        9.65      0.94 o 
  -9   0   4     1461.42     1506.96     14.59 o 
  -8   0   4      650.55      700.40      6.99 o 
  -7   0   4      125.56      107.62      2.10 o 
  -6   0   4      663.92      691.98      6.98 o 
  -5   0   4     5041.43     4905.25     46.96 o 
  -4   0   4     8969.76     9353.26    105.54 o 
  -3   0   4      142.66      130.44      3.13 o 
  -2   0   4      549.81      644.58      8.97 o 
  -1   0   4       46.67       53.26      1.62 o 
   0   0   4     2447.94     2752.38     26.66 o 
   1   0   4     2211.61     2287.15     22.39 o 
   2   0   4     6132.58     6483.09     56.12 o 
   3   0   4      130.90      148.67      2.61 o 
   4   0   4      265.99      274.71      3.13 o 
   5   0   4     2820.61     2960.98     25.77 o 
   6   0   4        0.00        0.24      0.46 o 
   7   0   4        3.24        1.02      0.65 o 
   8   0   4      236.94      235.88      4.30 o 
   9   0   4      185.23      185.57      3.86 o 
  10   0   4        1.14        3.28      1.08 o 
  11   0   4      231.32      203.67      5.30 o 
  12   0   4        9.99       10.88      1.54 o 
  13   0   4      129.40      112.42      3.85 o 
  14   0   4       23.08       24.68      2.99 o 
  15   0   4        2.44        5.77      2.47 o 
  16   0   4        2.87        3.27      3.52 o 
  17   0   4       11.78       12.38      2.57 o 
  18   0   4        4.19        4.97      2.05 o 
  19   0   4        0.36       -1.08      1.90 o 
  20   0   4        5.15        1.87      2.47 o 
  21   0   4       28.32       27.90      4.14 o 
 -23   1   4        5.01        7.59      3.87 o 
 -22   1   4        1.07       -0.79      1.47 o 
 -21   1   4        0.25        1.46      1.50 o 
 -20   1   4        6.90        6.03      1.31 o 
 -19   1   4        2.27        2.66      1.15 o 
 -18   1   4       58.26       60.70      2.47 o 
 -17   1   4        1.36        0.72      0.90 o 
 -16   1   4      112.98      113.65      3.09 o 
 -15   1   4        8.59        8.37      0.98 o 
 -14   1   4       30.14       36.11      2.40 o 
 -13   1   4       49.88       52.23      1.55 o 
 -12   1   4       21.37       21.08      1.02 o 
 -11   1   4      191.64      180.93      3.21 o 
 -10   1   4     2164.28     2192.21     14.68 o 
  -9   1   4      215.39      211.15      2.20 o 
  -8   1   4      369.00      383.82      3.22 o 
  -7   1   4       17.34       11.52      0.50 o 
  -6   1   4      942.29      961.53      6.57 o 
  -5   1   4       81.98      108.10      1.30 o 
  -4   1   4       50.93       76.14      3.87 o 
  -3   1   4     2629.98     2655.77     28.46 o 
  -2   1   4       73.73       61.75      1.46 o 
  -1   1   4      461.01      532.01      4.77 o 
   0   1   4      884.67     1002.15      7.54 o 
   1   1   4      999.11     1058.17      7.35 o 
   2   1   4       22.83       18.63      0.59 o 
   3   1   4       38.12       41.55      0.69 o 
   4   1   4       22.56       22.34      0.56 o 
   5   1   4       91.18       98.73      1.33 o 
   6   1   4        0.14        0.40      0.35 o 
   7   1   4        0.05        0.91      0.47 o 
   8   1   4       86.00       83.28      1.73 o 
   9   1   4      189.24      164.35      2.61 o 
  10   1   4        0.62        1.45      0.61 o 
  11   1   4       94.22       85.45      2.17 o 
  12   1   4       18.98       14.10      1.18 o 
  13   1   4      181.42      158.96      3.36 o 
  14   1   4        0.13        0.85      1.49 o 
  15   1   4        1.53        2.92      1.32 o 
  16   1   4       70.70       87.28      3.41 o 
  17   1   4       11.06       12.15      1.90 o 
  18   1   4       24.44       28.18      4.88 o 
  19   1   4       21.69       24.26      4.19 o 
  20   1   4        6.34        8.52      2.10 o 
  21   1   4        3.60        1.87      1.75 o 
 -23   2   4        0.83        6.68      4.86 o 
 -22   2   4        1.89        0.79      1.56 o 
 -21   2   4        0.37       -0.39      1.23 o 
 -20   2   4        2.33        0.87      1.13 o 
 -19   2   4        3.19        2.58      1.15 o 
 -18   2   4        5.66        1.29      0.98 o 
 -17   2   4        1.16        1.04      0.93 o 
 -16   2   4       10.02       12.88      1.31 o 
 -15   2   4      103.59      105.86      2.85 o 
 -14   2   4      133.48      132.75      2.57 o 
 -13   2   4       25.38       25.17      1.24 o 
 -12   2   4        9.08        9.74      0.82 o 
 -11   2   4      105.31       98.47      1.83 o 
 -10   2   4       51.25       54.41      1.20 o 
  -9   2   4      277.38      301.02      2.83 o 
  -8   2   4       46.12       44.30      0.77 o 
  -7   2   4      454.22      441.97      3.49 o 
  -6   2   4      213.54      216.13      1.97 o 
  -5   2   4     2485.40     2698.80     17.89 o 
  -4   2   4      444.93      461.13      4.17 o 
  -3   2   4      977.20     1022.86      9.53 o 
  -2   2   4      887.77      955.04     10.97 o 
  -1   2   4       61.86       52.15      0.88 o 
   0   2   4       28.76       30.98      0.61 o 
   1   2   4      201.35      215.71      2.01 o 
   2   2   4        7.83       12.84      0.48 o 
   3   2   4      226.26      266.84      2.53 o 
   4   2   4      166.51      174.47      1.70 o 
   5   2   4        3.87        1.69      0.34 o 
   6   2   4       11.58       13.10      0.89 o 
   7   2   4      239.59      221.85      2.65 o 
   8   2   4       55.36       54.23      1.35 o 
   9   2   4       17.85       12.51      0.94 o 
  10   2   4       55.26       51.11      1.86 o 
  11   2   4       32.09       37.25      1.58 o 
  12   2   4        2.67        0.75      0.72 o 
  13   2   4       57.40       52.41      1.97 o 
  14   2   4        8.80       10.23      1.54 o 
  15   2   4       11.62       13.98      3.22 o 
  16   2   4       26.35       26.91      3.21 o 
  17   2   4        2.88        6.22      1.52 o 
  18   2   4       65.42       66.45      6.02 o 
  19   2   4        0.08        6.67      3.76 o 
  20   2   4       27.10       21.79      4.12 o 
  21   2   4        0.44        1.42      1.73 o 
 -23   3   4        5.40        6.72      3.36 o 
 -22   3   4        3.36        2.97      1.69 o 
 -21   3   4        0.67       -0.45      1.26 o 
 -20   3   4        3.17        0.78      1.23 o 
 -19   3   4       15.91       16.76      1.63 o 
 -18   3   4       26.98       21.87      1.70 o 
 -17   3   4        0.74        0.05      0.91 o 
 -16   3   4        0.51        0.20      0.83 o 
 -15   3   4       25.11       25.33      1.44 o 
 -14   3   4       19.15       21.89      1.28 o 
 -13   3   4        0.03       -0.38      0.59 o 
 -12   3   4       82.43       84.12      2.19 o 
 -11   3   4      561.16      549.97      5.51 o 
 -10   3   4       81.44       76.09      1.68 o 
  -9   3   4       89.41       84.00      1.66 o 
  -8   3   4      140.08      137.77      1.65 o 
  -7   3   4      185.74      196.18      1.99 o 
  -6   3   4       20.34       19.80      0.72 o 
  -5   3   4      417.10      443.61      3.75 o 
  -4   3   4      264.18      262.33      2.50 o 
  -3   3   4      704.85      731.60      6.58 o 
  -2   3   4     2206.79     2547.87     22.41 o 
  -1   3   4      924.97     1036.70      8.14 o 
   0   3   4      320.94      382.74      3.07 o 
   1   3   4       15.84       18.93      0.49 o 
   2   3   4      563.94      634.95      4.84 o 
   3   3   4       64.38       62.39      1.08 o 
   4   3   4      113.17      114.95      1.38 o 
   5   3   4      149.85      158.12      1.74 o 
   6   3   4      114.54      116.71      1.69 o 
   7   3   4        5.07        6.61      0.70 o 
   8   3   4      145.28      149.66      2.24 o 
   9   3   4       24.13       24.47      1.07 o 
  10   3   4      174.83      142.02      2.62 o 
  11   3   4       38.47       38.77      1.53 o 
  12   3   4      125.01      128.98      2.52 o 
  13   3   4       53.19       46.62      1.85 o 
  14   3   4        5.87        8.94      1.50 o 
  15   3   4        6.84       10.73      1.72 o 
  16   3   4        5.78       10.01      2.04 o 
  17   3   4        0.01        5.94      3.02 o 
  18   3   4       14.87       18.51      2.20 o 
  19   3   4        0.38        1.57      1.65 o 
  20   3   4       12.36       14.11      2.42 o 
  21   3   4       13.39       19.41      2.51 o 
 -23   4   4        6.97        5.54      3.36 o 
 -22   4   4        0.02        0.43      1.64 o 
 -21   4   4        0.83        0.19      1.31 o 
 -20   4   4        0.31       -1.19      1.19 o 
 -19   4   4        3.43        4.14      1.16 o 
 -18   4   4        2.34        1.43      1.08 o 
 -17   4   4       21.94       18.86      1.52 o 
 -16   4   4        2.51        3.03      0.98 o 
 -15   4   4        0.89        0.59      0.84 o 
 -14   4   4       29.73       27.52      1.37 o 
 -13   4   4       16.16       15.31      1.08 o 
 -12   4   4        0.27       -0.10      0.53 o 
 -11   4   4        0.07       -0.22      0.48 o 
 -10   4   4      308.11      305.88      3.44 o 
  -9   4   4       90.85       82.97      1.43 o 
  -8   4   4       92.79       86.05      1.38 o 
  -7   4   4       50.75       53.07      0.92 o 
  -6   4   4       23.80       31.15      1.00 o 
  -5   4   4      295.62      325.31      2.73 o 
  -4   4   4      134.66      147.88      1.81 o 
  -3   4   4       87.81       96.17      1.31 o 
  -2   4   4       79.44       79.15      1.18 o 
  -1   4   4       54.47       63.01      1.19 o 
   0   4   4       71.85       82.23      1.09 o 
   1   4   4       24.97       23.45      0.58 o 
   2   4   4        4.81       11.59      0.52 o 
   3   4   4     1423.28     1508.59      9.95 o 
   4   4   4        6.44        5.00      0.41 o 
   5   4   4       11.39       12.02      0.62 o 
   6   4   4      641.51      631.17      5.22 o 
   7   4   4      621.89      576.93      5.04 o 
   8   4   4      958.46      953.14      7.53 o 
   9   4   4       48.28       54.56      1.52 o 
  10   4   4      863.56      813.21      7.11 o 
  11   4   4       19.58       21.00      1.18 o 
  12   4   4       43.33       42.51      1.63 o 
  13   4   4        1.07        2.45      0.87 o 
  14   4   4        0.07        0.24      1.31 o 
  15   4   4       12.31       15.58      3.06 o 
  16   4   4        4.90        5.18      1.92 o 
  17   4   4        8.35        7.41      3.42 o 
  18   4   4        4.05        3.53      2.10 o 
  19   4   4       12.69       16.36      2.33 o 
  20   4   4        5.86        4.64      1.96 o 
  21   4   4        1.49       -1.43      1.53 o 
 -23   5   4        2.84        0.00      4.25 o 
 -22   5   4        9.19        6.46      1.97 o 
 -21   5   4       16.48       10.31      1.82 o 
 -20   5   4        0.00        0.71      1.28 o 
 -19   5   4        3.45        1.61      1.11 o 
 -18   5   4       21.28       24.90      1.86 o 
 -17   5   4       35.20       33.61      1.94 o 
 -16   5   4       24.43       22.44      1.64 o 
 -15   5   4        2.14        2.57      0.94 o 
 -14   5   4      282.81      285.89      4.05 o 
 -13   5   4       26.28       25.62      1.28 o 
 -12   5   4      104.17      100.40      2.13 o 
 -11   5   4       37.67       29.17      1.20 o 
 -10   5   4        0.43       -0.45      0.45 o 
  -9   5   4       37.80       39.01      1.12 o 
  -8   5   4      136.55      126.74      1.77 o 
  -7   5   4      107.49      102.42      1.37 o 
  -6   5   4      759.96      795.66      5.68 o 
  -5   5   4      288.57      332.42      2.76 o 
  -4   5   4      120.17      113.08      1.29 o 
  -3   5   4        8.22        9.54      0.41 o 
  -2   5   4      970.65      987.13      7.61 o 
  -1   5   4       81.20       79.72      1.13 o 
   0   5   4      954.98     1032.62      7.16 o 
   1   5   4     1243.66     1195.51      8.02 o 
   2   5   4       67.26       69.87      1.25 o 
   3   5   4      593.76      653.84      4.73 o 
   4   5   4      204.23      193.12      1.94 o 
   5   5   4      254.81      251.04      2.58 o 
   6   5   4       24.40       29.75      1.03 o 
   7   5   4       27.66       24.80      0.97 o 
   8   5   4        0.15        0.09      0.48 o 
   9   5   4       52.73       52.15      1.58 o 
  10   5   4       21.03       20.73      1.11 o 
  11   5   4      116.23      124.11      2.38 o 
  12   5   4        0.13        0.63      0.89 o 
  13   5   4       59.81       63.50      2.84 o 
  14   5   4       31.16       33.43      2.46 o 
  15   5   4       74.77       82.27      4.14 o 
  16   5   4       54.43       58.42      5.87 o 
  17   5   4       11.10       11.86      2.14 o 
  18   5   4        3.20        8.82      2.32 o 
  19   5   4        3.37        2.54      1.65 o 
  20   5   4       19.90       19.43      3.16 o 
  21   5   4        1.61        0.03      1.75 o 
 -22   6   4        0.88        1.40      1.96 o 
 -21   6   4       33.85       36.89      3.15 o 
 -20   6   4        3.10        1.86      1.36 o 
 -19   6   4        2.97        2.92      1.15 o 
 -18   6   4       12.68       11.52      1.52 o 
 -17   6   4       10.48       12.34      1.47 o 
 -16   6   4       38.95       34.75      2.59 o 
 -15   6   4       42.87       41.83      1.94 o 
 -14   6   4       46.97       53.49      1.94 o 
 -13   6   4        1.60        2.14      0.70 o 
 -12   6   4      105.94       98.64      2.15 o 
 -11   6   4      468.81      450.83      4.97 o 
 -10   6   4        2.25        4.21      0.66 o 
  -9   6   4       97.52       88.74      1.66 o 
  -8   6   4        5.76        6.63      0.62 o 
  -7   6   4       25.01       28.47      0.83 o 
  -6   6   4      135.03      156.30      1.82 o 
  -5   6   4      419.85      413.67      3.26 o 
  -4   6   4      174.56      169.23      1.73 o 
  -3   6   4        2.99        2.88      0.27 o 
  -2   6   4      216.76      196.38      2.04 o 
  -1   6   4      283.09      284.73      2.76 o 
   0   6   4       50.63       59.46      0.95 o 
   1   6   4      317.20      324.31      2.71 o 
   2   6   4        0.01        0.14      0.29 o 
   3   6   4      162.11      164.51      1.74 o 
   4   6   4      194.78      204.59      2.11 o 
   5   6   4       13.65       16.77      0.73 o 
   6   6   4       29.72       38.05      1.11 o 
   7   6   4      175.69      145.60      2.07 o 
   8   6   4       76.30       81.20      1.67 o 
   9   6   4       24.27       24.26      1.09 o 
  10   6   4       90.88       80.74      2.14 o 
  11   6   4       72.67       66.79      1.90 o 
  12   6   4       69.89       71.05      2.13 o 
  13   6   4       36.99       35.42      2.20 o 
  14   6   4       40.75       38.37      2.70 o 
  15   6   4        2.44        0.78      1.53 o 
  16   6   4        0.33        0.87      1.75 o 
  17   6   4       24.36       36.78      3.42 o 
  18   6   4       10.19        8.94      2.33 o 
  19   6   4        5.24        1.50      2.05 o 
  20   6   4        1.57        0.28      1.78 o 
  21   6   4        4.49        3.33      1.89 o 
 -22   7   4        1.09        1.20      2.58 o 
 -21   7   4        6.99        9.11      2.17 o 
 -20   7   4       88.63       98.97      3.94 o 
 -19   7   4        0.17        1.95      1.16 o 
 -18   7   4        0.75        1.11      1.04 o 
 -17   7   4       57.65       62.06      2.45 o 
 -16   7   4        4.33        5.77      1.13 o 
 -15   7   4        1.45        1.03      0.83 o 
 -14   7   4       81.13       87.97      2.35 o 
 -13   7   4       27.47       29.38      1.40 o 
 -12   7   4        3.03        2.83      0.71 o 
 -11   7   4      106.86       98.82      2.08 o 
 -10   7   4      611.74      590.28      6.21 o 
  -9   7   4       70.25       65.29      1.59 o 
  -8   7   4      279.00      248.33      3.08 o 
  -7   7   4       55.28       58.79      1.19 o 
  -6   7   4        0.02        0.51      0.28 o 
  -5   7   4       51.95       60.19      1.08 o 
  -4   7   4        6.02        8.34      0.49 o 
  -3   7   4      442.03      425.89      3.41 o 
  -2   7   4       60.79       66.86      1.18 o 
  -1   7   4       39.71       40.86      0.86 o 
   0   7   4       14.53       10.03      0.47 o 
   1   7   4      883.37      899.87      6.42 o 
   2   7   4      330.65      328.26      2.96 o 
   3   7   4      262.55      281.06      2.97 o 
   4   7   4        0.04        0.19      0.39 o 
   5   7   4       17.98       24.06      1.02 o 
   6   7   4      194.73      167.89      2.53 o 
   7   7   4      119.73      104.03      1.93 o 
   8   7   4      248.46      226.14      3.13 o 
   9   7   4        1.19        3.59      0.68 o 
  10   7   4       32.88       31.67      1.38 o 
  11   7   4        0.15       -0.67      0.77 o 
  12   7   4        0.75        3.66      0.91 o 
  13   7   4       89.66       92.42      3.24 o 
  14   7   4        4.25        3.70      1.61 o 
  15   7   4       43.53       44.12      3.23 o 
  16   7   4       26.27       30.08      3.77 o 
  17   7   4       58.96       66.66      4.38 o 
  18   7   4        5.45        6.81      2.40 o 
  19   7   4        4.85        3.93      2.14 o 
  20   7   4        1.39        1.34      1.75 o 
 -22   8   4        9.77        7.07      2.67 o 
 -21   8   4        0.00        1.13      1.84 o 
 -20   8   4        1.16        1.79      1.72 o 
 -19   8   4        0.00        0.92      1.14 o 
 -18   8   4       99.16      107.96      3.20 o 
 -17   8   4       94.49       96.86      3.09 o 
 -16   8   4       72.78       77.03      2.77 o 
 -15   8   4        4.11        3.01      0.95 o 
 -14   8   4       16.39       12.92      1.34 o 
 -13   8   4        8.62        7.94      1.00 o 
 -12   8   4      194.31      188.39      3.10 o 
 -11   8   4        3.79        4.27      0.77 o 
 -10   8   4       10.54        9.06      0.87 o 
  -9   8   4       85.28       85.55      1.92 o 
  -8   8   4      106.93       95.20      1.93 o 
  -7   8   4      864.79      813.82      6.52 o 
  -6   8   4      280.40      283.86      2.95 o 
  -5   8   4      151.69      147.65      1.92 o 
  -4   8   4       29.31       27.02      0.75 o 
  -3   8   4       95.82       92.24      1.49 o 
  -2   8   4       19.03       16.12      0.72 o 
  -1   8   4      286.87      287.68      3.07 o 
   0   8   4       26.59       23.03      0.68 o 
   1   8   4       78.86       80.00      1.27 o 
   2   8   4      215.18      216.71      2.62 o 
   3   8   4      402.30      435.37      4.08 o 
   4   8   4       80.90       91.14      1.67 o 
   5   8   4       27.33       28.87      1.22 o 
   6   8   4      101.23      106.32      1.98 o 
   7   8   4      270.93      233.62      3.31 o 
   8   8   4      124.93      141.86      2.47 o 
   9   8   4        0.00       -0.45      0.75 o 
  10   8   4        5.04        3.10      0.76 o 
  11   8   4        3.82        2.17      0.80 o 
  12   8   4      160.56      157.58      3.79 o 
  13   8   4        5.79        7.20      1.44 o 
  14   8   4        2.79        1.69      1.53 o 
  15   8   4        0.71        2.14      1.59 o 
  16   8   4        7.43       13.84      2.37 o 
  17   8   4        1.69        1.11      2.60 o 
  18   8   4        0.01       -0.24      1.73 o 
  19   8   4       21.10       29.01      3.69 o 
  20   8   4        0.64        0.59      1.78 o 
 -21   9   4        5.51        5.03      2.16 o 
 -20   9   4        0.55        0.02      1.60 o 
 -19   9   4       12.96       11.10      1.70 o 
 -18   9   4        7.95        7.49      1.36 o 
 -17   9   4       10.75       17.53      1.68 o 
 -16   9   4        0.76        1.01      0.92 o 
 -15   9   4        1.69        1.95      0.95 o 
 -14   9   4        2.15        0.41      0.76 o 
 -13   9   4        6.36        7.09      1.00 o 
 -12   9   4        1.62        3.43      0.77 o 
 -11   9   4        6.48        5.03      0.86 o 
 -10   9   4        0.05        0.20      0.57 o 
  -9   9   4        0.05        0.42      0.60 o 
  -8   9   4      183.01      199.00      3.00 o 
  -7   9   4        6.16        7.53      0.96 o 
  -6   9   4      144.28      134.19      1.96 o 
  -5   9   4       19.67       18.80      1.16 o 
  -4   9   4      275.87      262.33      3.35 o 
  -3   9   4      149.43      151.75      2.13 o 
  -2   9   4      858.77      842.11      7.58 o 
  -1   9   4        0.72        0.60      0.47 o 
   0   9   4       94.93       93.52      1.68 o 
   1   9   4      384.93      378.69      4.29 o 
   2   9   4       88.65       83.79      1.95 o 
   3   9   4       79.30       75.56      1.63 o 
   4   9   4       35.57       46.20      1.36 o 
   5   9   4      324.29      343.47      4.08 o 
   6   9   4       55.94       62.20      1.74 o 
   7   9   4        9.54       10.35      0.94 o 
   8   9   4       53.84       49.88      1.75 o 
   9   9   4       52.26       54.61      1.86 o 
  10   9   4       15.72       15.74      1.76 o 
  11   9   4        0.00        0.59      0.89 o 
  12   9   4       12.30       12.46      1.90 o 
  13   9   4       11.64        9.74      1.71 o 
  14   9   4        2.69        3.95      1.46 o 
  15   9   4        0.83       -0.02      1.44 o 
  16   9   4       13.87       11.94      2.24 o 
  17   9   4        1.05       -0.71      1.85 o 
  18   9   4        5.82        5.39      2.10 o 
  19   9   4        2.81        4.09      2.40 o 
  20   9   4        1.94        0.34      2.05 o 
 -21  10   4        3.99        6.50      2.56 o 
 -20  10   4        6.51        8.50      2.43 o 
 -19  10   4       28.22       31.31      2.97 o 
 -18  10   4       32.82       39.92      2.30 o 
 -17  10   4       10.75       17.30      1.62 o 
 -16  10   4       99.32      103.92      3.05 o 
 -15  10   4        6.44        7.51      1.13 o 
 -14  10   4        4.76        6.65      1.03 o 
 -13  10   4       62.29       61.17      2.08 o 
 -12  10   4        1.13        0.62      0.73 o 
 -11  10   4       13.82       16.11      1.21 o 
 -10  10   4        4.48        3.65      0.80 o 
  -9  10   4      203.46      200.70      3.14 o 
  -8  10   4      209.21      198.57      3.66 o 
  -7  10   4       65.70       56.98      1.62 o 
  -6  10   4      119.22      120.11      2.31 o 
  -5  10   4      295.43      287.71      3.44 o 
  -4  10   4       48.18       50.94      1.53 o 
  -3  10   4      380.92      378.24      4.00 o 
  -2  10   4       84.46       83.30      1.80 o 
  -1  10   4       21.89       20.73      0.95 o 
   0  10   4      537.58      505.89      5.26 o 
   1  10   4        5.30        5.49      0.77 o 
   2  10   4      102.20       95.00      2.27 o 
   3  10   4        1.28        1.58      0.61 o 
   4  10   4       47.79       34.62      1.29 o 
   5  10   4      616.46      556.73      6.01 o 
   6  10   4        0.54        0.54      0.66 o 
   7  10   4       17.40       16.89      1.16 o 
   8  10   4       17.41       16.11      1.28 o 
   9  10   4       25.45       25.32      1.63 o 
  10  10   4        3.64        2.05      1.11 o 
  11  10   4        3.41        0.87      1.00 o 
  12  10   4       19.93       20.48      2.08 o 
  13  10   4       65.84       75.02      3.54 o 
  14  10   4        3.71        3.87      1.58 o 
  15  10   4        4.68        4.22      1.66 o 
  16  10   4        5.22       10.65      2.24 o 
  17  10   4        8.79        7.38      2.40 o 
  18  10   4       12.27       14.79      3.06 o 
  19  10   4        4.26        5.36      2.20 o 
 -21  11   4       20.10       15.73      4.06 o 
 -20  11   4       39.41       39.99      4.36 o 
 -19  11   4        3.28        3.09      2.04 o 
 -18  11   4        0.04        1.27      1.98 o 
 -17  11   4        3.85        4.94      1.26 o 
 -16  11   4        3.91        1.90      1.17 o 
 -15  11   4        0.08        0.65      1.01 o 
 -14  11   4       13.22        9.83      1.28 o 
 -13  11   4        2.40        4.08      1.01 o 
 -12  11   4       61.26       57.80      2.45 o 
 -11  11   4       28.64       25.07      1.49 o 
 -10  11   4        2.88        1.97      0.71 o 
  -9  11   4        2.03        3.29      0.74 o 
  -8  11   4      102.44       94.87      2.08 o 
  -7  11   4       68.57       62.69      1.69 o 
  -6  11   4      240.37      228.36      3.24 o 
  -5  11   4       21.57       17.09      1.07 o 
  -4  11   4       30.27       32.86      1.23 o 
  -3  11   4       46.60       49.52      1.45 o 
  -2  11   4      118.42      104.76      2.61 o 
  -1  11   4      550.84      527.78      5.90 o 
   0  11   4        0.38        1.00      0.67 o 
   1  11   4       19.25       16.06      1.08 o 
   2  11   4        2.44        1.35      0.61 o 
   3  11   4        9.94       17.00      1.16 o 
   4  11   4       75.18       60.88      1.96 o 
   5  11   4       27.71       17.06      1.26 o 
   6  11   4        0.22        0.15      0.73 o 
   7  11   4       17.16       20.31      1.23 o 
   8  11   4       65.46       61.88      1.98 o 
   9  11   4       72.46       67.41      2.34 o 
  10  11   4        9.41        6.96      1.19 o 
  11  11   4        0.16        0.80      1.07 o 
  12  11   4        0.12        2.24      1.23 o 
  13  11   4       51.34       59.85      3.79 o 
  14  11   4        2.13        3.19      1.58 o 
  15  11   4       24.51       29.25      2.72 o 
  16  11   4        0.21       -1.01      1.91 o 
  17  11   4        0.32        2.20      1.97 o 
  18  11   4        4.87        3.46      2.20 o 
  19  11   4        8.95       10.72      2.67 o 
 -20  12   4        0.17       -0.57      2.44 o 
 -19  12   4       16.14       20.85      2.93 o 
 -18  12   4        0.76        1.19      1.89 o 
 -17  12   4        2.95        4.53      1.64 o 
 -16  12   4        9.43        9.60      1.64 o 
 -15  12   4        2.25        0.86      1.17 o 
 -14  12   4       18.21       17.33      1.60 o 
 -13  12   4        4.22        2.72      1.04 o 
 -12  12   4        0.01        0.75      0.83 o 
 -11  12   4       58.14       60.68      2.19 o 
 -10  12   4       31.07       28.25      1.87 o 
  -9  12   4       30.68       32.87      1.54 o 
  -8  12   4       48.91       47.45      1.69 o 
  -7  12   4      225.60      219.03      3.32 o 
  -6  12   4       99.21       98.52      2.41 o 
  -5  12   4      173.87      170.21      2.99 o 
  -4  12   4      219.63      217.76      3.39 o 
  -3  12   4      451.48      426.14      4.92 o 
  -2  12   4        1.46        2.02      0.68 o 
  -1  12   4      840.79      832.75      8.05 o 
   0  12   4      210.14      205.89      4.39 o 
   1  12   4        5.33        5.46      1.15 o 
   2  12   4      180.01      156.55      3.13 o 
   3  12   4        7.01        4.87      0.87 o 
   4  12   4      137.41      103.53      2.55 o 
   5  12   4      104.67      107.94      2.64 o 
   6  12   4       53.06       47.58      1.99 o 
   7  12   4       17.09       16.98      1.27 o 
   8  12   4        0.97       -0.25      0.82 o 
   9  12   4       53.22       52.04      2.33 o 
  10  12   4        2.61        3.49      1.11 o 
  11  12   4       14.45       12.91      2.53 o 
  12  12   4        1.10        2.64      1.37 o 
  13  12   4       11.90       11.13      2.00 o 
  14  12   4       29.57       33.80      2.76 o 
  15  12   4        3.45        2.96      1.63 o 
  16  12   4        5.28        3.24      2.05 o 
  17  12   4        5.41        2.07      2.14 o 
  18  12   4        0.02        0.32      2.05 o 
 -20  13   4        0.07       -2.58      2.58 o 
 -19  13   4       18.79       26.49      3.59 o 
 -18  13   4        0.06        0.00      1.82 o 
 -17  13   4       14.26       10.52      2.34 o 
 -16  13   4        9.28       10.54      1.88 o 
 -15  13   4       16.43       11.62      1.60 o 
 -14  13   4       16.25       16.40      1.70 o 
 -13  13   4        2.78        0.97      1.05 o 
 -12  13   4       22.98       21.58      1.80 o 
 -11  13   4        0.44       -0.53      0.97 o 
 -10  13   4       40.88       41.13      1.96 o 
  -9  13   4       25.98       23.89      1.56 o 
  -8  13   4        0.91        0.96      0.71 o 
  -7  13   4      193.90      171.03      3.11 o 
  -6  13   4        3.16        3.18      0.82 o 
  -5  13   4       26.41       26.10      1.35 o 
  -4  13   4      194.18      187.76      3.25 o 
  -3  13   4      130.64      133.04      2.74 o 
  -2  13   4        0.00        1.70      0.70 o 
  -1  13   4        4.27        5.89      0.86 o 
   0  13   4      258.83      248.37      4.09 o 
   1  13   4        6.51        8.87      1.15 o 
   2  13   4        3.39        3.05      0.89 o 
   3  13   4      165.88      157.10      5.30 o 
   4  13   4       19.80       14.73      1.31 o 
   5  13   4       21.12       19.06      1.42 o 
   6  13   4        0.07        0.71      0.87 o 
   7  13   4       62.72       55.78      2.42 o 
   8  13   4       47.52       50.58      2.25 o 
   9  13   4        2.59       -0.26      1.12 o 
  10  13   4        6.64        7.22      1.38 o 
  11  13   4       21.33       26.72      2.14 o 
  12  13   4        5.84        4.18      1.70 o 
  13  13   4        0.44        2.56      1.63 o 
  14  13   4       12.67       19.74      2.40 o 
  15  13   4        0.01       -0.23      1.86 o 
  16  13   4        2.26        2.79      1.84 o 
  17  13   4        8.69        5.08      2.40 o 
  18  13   4        0.30       -0.32      2.05 o 
 -19  14   4        3.83        1.66      3.19 o 
 -18  14   4        1.93        2.17      1.84 o 
 -17  14   4        5.44        5.44      2.04 o 
 -16  14   4       48.57       57.69      6.14 o 
 -15  14   4       33.03       39.34      3.32 o 
 -14  14   4        4.56        3.37      1.28 o 
 -13  14   4       13.14       11.41      1.57 o 
 -12  14   4       28.73       28.02      2.16 o 
 -11  14   4       81.59       76.47      2.79 o 
 -10  14   4      103.43      106.44      4.58 o 
  -9  14   4       16.02       13.99      1.55 o 
  -8  14   4        4.29        6.38      1.11 o 
  -7  14   4       24.70       20.87      1.30 o 
  -6  14   4        0.06        0.76      0.84 o 
  -5  14   4      270.04      261.30      4.05 o 
  -4  14   4      391.37      391.73      5.17 o 
  -3  14   4        2.35        2.27      1.01 o 
  -2  14   4       75.42       76.77      2.23 o 
  -1  14   4       43.06       41.36      1.98 o 
   0  14   4      130.26      139.05      4.61 o 
   1  14   4       25.74       20.58      1.56 o 
   2  14   4       29.67       34.24      2.32 o 
   3  14   4      192.33      173.50      4.34 o 
   4  14   4        3.07        0.00      0.86 o 
   5  14   4        3.80        2.73      1.36 o 
   6  14   4       73.29       67.00      2.71 o 
   7  14   4        1.35        1.84      1.13 o 
   8  14   4        0.28        2.48      1.20 o 
   9  14   4       10.46       10.29      1.82 o 
  10  14   4       45.20       52.69      2.74 o 
  11  14   4       14.24       15.10      2.12 o 
  12  14   4        4.26        5.56      1.75 o 
  13  14   4        0.25        0.27      1.44 o 
  14  14   4        2.35        2.91      1.78 o 
  15  14   4       13.93       14.98      2.40 o 
  16  14   4        9.75       11.14      2.40 o 
  17  14   4        8.70        7.64      2.92 o 
 -18  15   4        3.05        0.86      1.78 o 
 -17  15   4        0.60        1.17      1.78 o 
 -16  15   4        8.20       10.02      2.26 o 
 -15  15   4       31.94       30.80      3.18 o 
 -14  15   4        0.97        0.74      1.54 o 
 -13  15   4        6.80        8.63      1.70 o 
 -12  15   4        3.11        4.41      1.45 o 
 -11  15   4       47.33       48.25      2.41 o 
 -10  15   4        0.05        0.85      1.05 o 
  -9  15   4       43.07       43.11      2.18 o 
  -8  15   4       34.05       34.14      1.81 o 
  -7  15   4        0.38        0.68      0.76 o 
  -6  15   4       75.39       79.21      2.41 o 
  -5  15   4        9.47        6.25      1.47 o 
  -4  15   4       11.67        9.17      1.23 o 
  -3  15   4        2.99        2.57      1.11 o 
  -2  15   4       24.65       24.25      1.54 o 
  -1  15   4        0.05        1.22      0.86 o 
   0  15   4        4.61        2.87      1.02 o 
   1  15   4       56.50       55.23      2.33 o 
   2  15   4        3.59        4.06      1.07 o 
   3  15   4       16.72       19.75      1.90 o 
   4  15   4       13.11        6.29      1.39 o 
   5  15   4      265.59      270.67      8.48 o 
   6  15   4        2.61        1.59      1.34 o 
   7  15   4        7.93        9.94      1.65 o 
   8  15   4       29.66       26.57      2.35 o 
   9  15   4       54.67       71.56      3.43 o 
  10  15   4       82.68       76.48      4.26 o 
  11  15   4        6.25        3.58      1.88 o 
  12  15   4       17.47       16.69      2.88 o 
  13  15   4        0.20        1.94      1.55 o 
  14  15   4        2.30       -0.25      1.70 o 
  15  15   4        0.46        0.28      2.05 o 
  16  15   4        1.49        1.44      2.05 o 
  17  15   4        4.17        6.94      2.92 o 
 -18  16   4        3.08        0.75      2.77 o 
 -17  16   4       11.27       10.26      2.37 o 
 -16  16   4        1.93        5.18      2.04 o 
 -15  16   4        2.04        3.76      1.89 o 
 -14  16   4        0.04       -1.48      1.48 o 
 -13  16   4       20.78       22.41      2.52 o 
 -12  16   4        2.71        1.14      1.39 o 
 -11  16   4        8.97        3.57      1.35 o 
 -10  16   4       17.33       16.93      1.73 o 
  -9  16   4        0.12        0.16      1.03 o 
  -8  16   4       11.03        8.91      1.30 o 
  -7  16   4        3.17        4.21      0.98 o 
  -6  16   4        5.27        5.13      1.16 o 
  -5  16   4       31.24       28.98      1.74 o 
  -4  16   4       17.98       19.79      1.46 o 
  -3  16   4      101.41      103.80      2.77 o 
  -2  16   4        6.66        4.57      1.36 o 
  -1  16   4       16.61       15.59      1.62 o 
   0  16   4      140.61      144.69      3.71 o 
   1  16   4       18.79       15.69      1.78 o 
   2  16   4      105.12       98.02      3.84 o 
   3  16   4       13.14       15.07      2.98 o 
   4  16   4       89.01       85.15      4.25 o 
   5  16   4        2.30        6.13      1.96 o 
   6  16   4       27.95       24.37      3.16 o 
   7  16   4       33.94       42.52      3.16 o 
   8  16   4        0.20       -0.63      1.34 o 
   9  16   4        0.00        1.15      1.57 o 
  10  16   4       19.69       25.62      2.92 o 
  11  16   4       51.78       52.47      3.82 o 
  12  16   4        0.03       -0.62      1.81 o 
  13  16   4       13.95        9.61      3.36 o 
  14  16   4        9.19       19.06      4.25 o 
  15  16   4       10.61       11.28      2.80 o 
  16  16   4        2.52        2.86      2.40 o 
 -17  17   4        7.38        8.50      3.44 o 
 -16  17   4        5.77        4.86      1.96 o 
 -15  17   4        1.86        3.81      1.93 o 
 -14  17   4       10.21        6.79      2.09 o 
 -13  17   4       13.38        9.57      2.38 o 
 -12  17   4       27.80       31.40      3.32 o 
 -11  17   4        8.65        6.90      1.76 o 
 -10  17   4       14.23       14.82      2.09 o 
  -9  17   4        2.01        1.32      1.27 o 
  -8  17   4        0.70        0.37      1.14 o 
  -7  17   4       54.43       61.44      2.59 o 
  -6  17   4       12.22        9.01      1.27 o 
  -5  17   4       11.18       15.83      1.58 o 
  -4  17   4        4.65        4.86      1.09 o 
  -3  17   4       40.11       34.56      2.03 o 
  -2  17   4      142.97      138.92      3.79 o 
  -1  17   4      128.44      145.81      4.84 o 
   0  17   4        6.10        8.89      1.64 o 
   1  17   4       22.98       25.80      2.63 o 
   2  17   4        3.52        5.72      1.92 o 
   3  17   4       16.12       17.09      2.52 o 
   4  17   4       17.41       13.67      4.80 o 
   5  17   4        3.56        4.25      1.86 o 
   6  17   4       59.79       63.87      3.95 o 
   7  17   4       12.87       11.16      2.36 o 
   8  17   4        0.10       -1.02      1.66 o 
   9  17   4        0.60       -0.41      2.45 o 
  10  17   4        0.29       -0.26      1.88 o 
  11  17   4       25.76       29.89      3.20 o 
  12  17   4        0.00        1.73      3.04 o 
  13  17   4        2.75        1.21      2.47 o 
  14  17   4        2.38       10.21      6.99 o 
  15  17   4        0.12        0.66      5.16 o 
 -16  18   4        0.56        7.92      2.67 o 
 -15  18   4        0.72        1.88      1.65 o 
 -14  18   4        4.22        7.49      4.30 o 
 -13  18   4       25.31       30.36      3.77 o 
 -12  18   4        6.91        9.47      2.01 o 
 -11  18   4        0.11       -0.62      1.70 o 
 -10  18   4       10.09       11.51      1.95 o 
  -9  18   4        1.57        1.26      1.39 o 
  -8  18   4       32.50       40.74      2.80 o 
  -7  18   4       30.53       33.00      2.31 o 
  -6  18   4       48.35       48.35      2.60 o 
  -5  18   4       31.56       29.05      2.37 o 
  -4  18   4        5.95        3.27      1.58 o 
  -3  18   4        2.71        1.97      1.42 o 
  -2  18   4       18.36       23.80      3.16 o 
  -1  18   4       11.90       10.49      1.82 o 
   0  18   4        3.23        2.17      1.50 o 
   1  18   4        7.75        4.39      2.14 o 
   2  18   4       55.97       49.01      3.47 o 
   3  18   4       24.59       27.96      3.06 o 
   4  18   4       18.17       19.50      2.69 o 
   5  18   4       19.04       19.27      2.54 o 
   6  18   4        3.96        4.29      1.85 o 
   7  18   4       41.96       40.08      3.33 o 
   8  18   4        3.51        3.38      2.71 o 
   9  18   4        3.29        6.97      3.07 o 
  10  18   4        5.96        1.71      2.69 o 
  11  18   4       13.75       14.29      3.95 o 
  12  18   4        0.93       -1.12      2.58 o 
  13  18   4        1.10        2.95      2.92 o 
  14  18   4        0.08        1.13      6.68 o 
 -15  19   4        2.40        6.07      2.45 o 
 -14  19   4        0.84        5.54      2.01 o 
 -13  19   4        5.05        2.89      2.04 o 
 -12  19   4       16.98       18.99      2.53 o 
 -11  19   4        7.83       16.71      2.38 o 
 -10  19   4        8.24        9.22      2.00 o 
  -9  19   4       12.98       14.01      2.09 o 
  -8  19   4        9.56        7.99      1.88 o 
  -7  19   4       16.48       18.62      3.32 o 
  -6  19   4        0.10       -0.07      1.27 o 
  -5  19   4        1.05        2.43      1.64 o 
  -4  19   4        0.62        1.82      1.52 o 
  -3  19   4       36.19       40.79      2.93 o 
  -2  19   4        1.71        3.33      1.47 o 
  -1  19   4       12.42       15.44      2.19 o 
   0  19   4       15.81       14.76      2.09 o 
   1  19   4       17.45       15.64      2.45 o 
   2  19   4        5.98        6.53      2.11 o 
   3  19   4        1.29        5.63      2.33 o 
   4  19   4        0.12        0.81      3.64 o 
   5  19   4        0.12        3.14      2.41 o 
   6  19   4        2.24        4.62      2.92 o 
   7  19   4        5.38        6.83      3.13 o 
   8  19   4        7.79       10.38      3.59 o 
   9  19   4       41.95       54.83      4.83 o 
  10  19   4        0.00        2.26      2.92 o 
  11  19   4        5.93        5.35      3.03 o 
  12  19   4        0.23        3.64      3.03 o 
  13  19   4        1.29        2.60      2.92 o 
 -14  20   4       11.44       11.61      2.91 o 
 -13  20   4        8.16       11.14      2.34 o 
 -12  20   4       14.17       20.41      2.65 o 
 -11  20   4       25.84       29.10      2.91 o 
 -10  20   4       13.15       14.00      2.28 o 
  -9  20   4       67.98       74.44      4.71 o 
  -8  20   4        8.21        8.91      1.88 o 
  -7  20   4        6.33        7.51      1.86 o 
  -6  20   4        1.28        0.99      1.35 o 
  -5  20   4        1.16        3.25      1.54 o 
  -4  20   4        2.69        4.37      1.73 o 
  -3  20   4        4.35        3.64      1.65 o 
  -2  20   4        1.05        0.93      1.42 o 
  -1  20   4        2.29        1.32      1.58 o 
   0  20   4       28.91       28.30      2.80 o 
   1  20   4       65.67       61.09      3.56 o 
   2  20   4        5.32        3.29      1.85 o 
   3  20   4       39.47       45.64      4.70 o 
   4  20   4        3.35        2.48      2.28 o 
   5  20   4        1.24        0.05      2.58 o 
   6  20   4       17.85       20.46      4.04 o 
   7  20   4       14.95       15.99      3.93 o 
   8  20   4        5.18        2.66      3.13 o 
   9  20   4        0.89       -1.68      5.16 o 
  10  20   4       10.17       10.26      3.59 o 
  11  20   4        0.23       -0.33      3.64 o 
  12  20   4        1.32        6.99      3.36 o 
 -12  21   4       30.59       35.41      4.08 o 
 -11  21   4        4.48        3.90      2.00 o 
 -10  21   4        0.31        0.17      1.99 o 
  -9  21   4        3.50        2.33      1.76 o 
  -8  21   4       21.73       22.66      3.24 o 
  -7  21   4       15.18       16.77      3.97 o 
  -6  21   4       10.05       11.05      1.92 o 
  -5  21   4       12.03       11.34      2.05 o 
  -4  21   4        2.57        1.83      1.70 o 
  -3  21   4       24.53       20.85      2.65 o 
  -2  21   4       21.27       18.81      2.63 o 
  -1  21   4       20.82       21.98      3.45 o 
   0  21   4        5.31        4.25      1.96 o 
   1  21   4       34.08       37.54      3.08 o 
   2  21   4        2.10       -0.30      1.65 o 
   3  21   4        0.03       -1.00      2.19 o 
   4  21   4       15.95       16.79      3.00 o 
   5  21   4       61.35       88.88      6.52 o 
   6  21   4        0.64       -2.58      2.58 o 
   7  21   4        3.95        5.69      3.13 o 
   8  21   4        0.87        1.34      3.03 o 
   9  21   4        1.73        3.77      3.03 o 
  10  21   4        3.94        3.04      4.25 o 
  11  21   4        0.03       -1.21      3.64 o 
 -11  22   4        1.75        6.07      3.01 o 
 -10  22   4        0.02        2.22      3.16 o 
  -9  22   4        4.18        6.47      2.03 o 
  -8  22   4        2.72        0.30      1.96 o 
  -7  22   4        0.37        0.57      1.84 o 
  -6  22   4       12.65       16.71      2.65 o 
  -5  22   4        0.04       -0.30      1.64 o 
  -4  22   4        8.39        7.41      1.91 o 
  -3  22   4       36.28       37.35      4.47 o 
  -2  22   4        1.38        2.78      1.96 o 
  -1  22   4        0.78        2.79      1.89 o 
   0  22   4        6.25        5.38      1.89 o 
   1  22   4       14.63       17.24      3.95 o 
   2  22   4       11.17       11.69      3.64 o 
   3  22   4       12.38       11.37      3.59 o 
   4  22   4        7.56       10.26      4.86 o 
   5  22   4        1.64        1.21      2.92 o 
   6  22   4       14.09       14.70      4.04 o 
   7  22   4        0.09        0.97      3.03 o 
   8  22   4        0.11        3.57      3.95 o 
   9  22   4        2.84       -3.04      3.04 o 
  -9  23   4        0.31       -5.37      6.68 o 
  -8  23   4        8.96        6.38      3.36 o 
  -7  23   4        1.45       -2.05      2.05 o 
  -6  23   4        1.59        3.10      2.40 o 
  -5  23   4       19.01       17.26      5.52 o 
  -4  23   4        8.29       10.67      3.93 o 
  -3  23   4        5.04        2.80      2.40 o 
  -2  23   4        1.45        3.65      2.40 o 
  -1  23   4        3.91        0.84      2.77 o 
   0  23   4        8.24        8.50      3.44 o 
   1  23   4        2.41        4.86      4.25 o 
   2  23   4       24.41       33.01      5.05 o 
   3  23   4        1.86       -1.58      3.03 o 
   4  23   4        9.77        6.38      3.95 o 
   5  23   4        0.44        0.17      3.04 o 
   6  23   4        7.12        8.41      3.67 o 
   7  23   4        1.11        1.21      3.64 o 
  -6  24   4        0.42        3.04      3.64 o 
  -5  24   4        0.12        0.17      2.92 o 
  -4  24   4        1.38       -0.28      2.77 o 
  -3  24   4        3.66        3.04      4.86 o 
  -2  24   4        0.07        0.61      4.25 o 
  -1  24   4        2.90        0.61      4.25 o 
   0  24   4        0.02        1.21      4.25 o 
   1  24   4       19.72       18.20      4.23 o 
   2  24   4        3.23       -1.21      2.92 o 
   3  24   4        3.92        1.82      4.56 o 
   4  24   4        9.14        9.72      4.86 o 
 -23   1   5        1.75        2.58      2.09 o 
 -22   1   5        3.95        4.34      1.67 o 
 -21   1   5        1.74        0.89      1.50 o 
 -20   1   5        1.07        0.64      1.26 o 
 -19   1   5        4.98        3.91      1.31 o 
 -18   1   5        0.33        0.42      1.03 o 
 -17   1   5       14.91       14.16      1.52 o 
 -16   1   5        0.18        0.30      0.84 o 
 -15   1   5        1.66        0.41      0.77 o 
 -14   1   5        1.72        1.69      0.73 o 
 -13   1   5       79.20       84.03      2.02 o 
 -12   1   5      331.97      336.54      4.07 o 
 -11   1   5        0.19        1.17      0.56 o 
 -10   1   5      684.74      673.77      5.63 o 
  -9   1   5     1212.74     1176.61      9.09 o 
  -8   1   5      362.48      356.42      3.33 o 
  -7   1   5       31.79       35.33      0.72 o 
  -6   1   5       59.43       61.83      0.94 o 
  -5   1   5        8.18        7.57      0.54 o 
  -4   1   5      806.75      783.64      9.30 o 
  -3   1   5       89.09      103.54      2.18 o 
  -2   1   5      358.18      386.56      4.38 o 
  -1   1   5      465.71      489.68      4.31 o 
   0   1   5      924.74     1070.00      6.95 o 
   1   1   5     1365.72     1504.01      9.21 o 
   2   1   5      233.47      220.69      2.13 o 
   3   1   5      991.57      919.91      6.89 o 
   4   1   5      167.87      171.12      1.74 o 
   5   1   5      316.53      306.74      3.39 o 
   6   1   5       79.52       79.81      1.78 o 
   7   1   5      198.39      193.06      2.94 o 
   8   1   5       78.43       69.67      1.81 o 
   9   1   5        7.43        5.98      0.94 o 
  10   1   5       43.70       38.09      1.58 o 
  11   1   5      361.66      343.87      4.79 o 
  12   1   5        3.44        2.65      0.84 o 
  13   1   5       28.21       28.22      1.73 o 
  14   1   5       14.36       10.12      1.39 o 
  15   1   5        3.99        3.99      1.36 o 
  16   1   5       47.06       54.30      3.50 o 
  17   1   5        3.80        6.03      1.99 o 
  18   1   5        1.30        3.37      1.78 o 
  19   1   5        5.18        1.62      1.78 o 
  20   1   5       11.77       10.85      2.42 o 
 -23   2   5        0.41        2.73      3.01 o 
 -22   2   5        0.42       -0.24      1.49 o 
 -21   2   5        8.33        5.24      1.68 o 
 -20   2   5        2.57        0.08      1.28 o 
 -19   2   5        9.74        8.24      1.37 o 
 -18   2   5       18.64       20.33      1.66 o 
 -17   2   5        4.49        3.93      1.05 o 
 -16   2   5        3.57        3.98      0.98 o 
 -15   2   5       35.28       36.93      2.30 o 
 -14   2   5       22.18       20.90      1.42 o 
 -13   2   5      565.11      553.62      5.92 o 
 -12   2   5      824.85      815.84      7.61 o 
 -11   2   5       15.46       19.07      1.01 o 
 -10   2   5      141.68      138.32      2.07 o 
  -9   2   5      504.59      487.77      4.78 o 
  -8   2   5      239.79      238.25      2.66 o 
  -7   2   5      287.12      291.09      2.54 o 
  -6   2   5       90.60      109.61      1.36 o 
  -5   2   5      285.88      302.70      2.83 o 
  -4   2   5       89.16       89.06      1.30 o 
  -3   2   5      673.69      752.48      9.13 o 
  -2   2   5      324.20      371.34      4.99 o 
  -1   2   5      303.74      299.57      2.75 o 
   0   2   5       46.98       43.16      0.76 o 
   1   2   5       22.18       25.01      0.59 o 
   2   2   5        7.62        8.55      0.46 o 
   3   2   5       28.82       31.60      0.71 o 
   4   2   5        1.25       -0.16      0.36 o 
   5   2   5       10.91       11.47      0.72 o 
   6   2   5      219.96      211.31      3.18 o 
   7   2   5      481.38      458.15      5.20 o 
   8   2   5       17.48       12.71      0.98 o 
   9   2   5       90.22       93.34      2.37 o 
  10   2   5      217.49      226.83      3.63 o 
  11   2   5       29.88       25.01      1.51 o 
  12   2   5       27.36       32.10      1.70 o 
  13   2   5        8.51        5.65      1.34 o 
  14   2   5       37.71       36.67      1.88 o 
  15   2   5        3.54        5.07      1.40 o 
  16   2   5      120.04      134.40      7.40 o 
  17   2   5       14.77       14.57      2.37 o 
  18   2   5       31.68       30.15      2.97 o 
  19   2   5       11.71        7.98      2.20 o 
  20   2   5        7.31        8.36      2.32 o 
 -22   3   5        0.10        0.68      1.50 o 
 -21   3   5        0.19        0.75      1.47 o 
 -20   3   5        0.23        0.03      1.18 o 
 -19   3   5        0.97        0.85      1.10 o 
 -18   3   5        0.70        0.35      0.97 o 
 -17   3   5       17.98       20.50      1.64 o 
 -16   3   5        0.31       -0.11      0.85 o 
 -15   3   5        1.34        1.68      0.82 o 
 -14   3   5        1.21        1.21      0.75 o 
 -13   3   5       86.85       85.59      2.05 o 
 -12   3   5        0.00        0.94      0.69 o 
 -11   3   5        0.38        0.52      0.60 o 
 -10   3   5      287.26      289.91      3.51 o 
  -9   3   5      232.83      232.76      2.71 o 
  -8   3   5        1.48        0.57      0.47 o 
  -7   3   5      209.97      201.36      2.15 o 
  -6   3   5      123.91      159.47      2.31 o 
  -5   3   5      264.25      253.29      2.54 o 
  -4   3   5      932.58     1043.83      9.18 o 
  -3   3   5      611.84      659.29      6.01 o 
  -2   3   5      134.07      140.31      2.02 o 
  -1   3   5      658.17      656.62      5.37 o 
   0   3   5      234.34      222.41      2.06 o 
   1   3   5      130.25      118.12      1.38 o 
   2   3   5        1.53        0.97      0.29 o 
   3   3   5      771.02      781.30      6.09 o 
   4   3   5      135.06      149.15      1.97 o 
   5   3   5      430.43      421.12      4.31 o 
   6   3   5       28.19       28.21      1.16 o 
   7   3   5        4.06        1.71      0.63 o 
   8   3   5      197.44      177.32      2.93 o 
   9   3   5        2.13        3.43      0.80 o 
  10   3   5       71.03       67.40      2.06 o 
  11   3   5      355.26      327.52      4.69 o 
  12   3   5        0.03        0.35      0.77 o 
  13   3   5        0.26        2.37      0.87 o 
  14   3   5        0.94        0.31      1.72 o 
  15   3   5        5.18        3.53      1.49 o 
  16   3   5       15.19       19.83      2.81 o 
  17   3   5        0.32        1.56      1.94 o 
  18   3   5       26.65       29.19      2.93 o 
  19   3   5       13.36       10.50      2.22 o 
  20   3   5       17.13       16.96      2.51 o 
 -22   4   5        0.20        1.95      1.58 o 
 -21   4   5        0.02       -1.23      1.23 o 
 -20   4   5       11.71       12.24      1.80 o 
 -19   4   5        8.08        8.75      1.44 o 
 -18   4   5        8.73        5.04      1.26 o 
 -17   4   5        0.04       -0.85      0.85 o 
 -16   4   5       73.34       65.14      2.40 o 
 -15   4   5       47.01       48.84      2.03 o 
 -14   4   5        7.96        8.00      1.03 o 
 -13   4   5       77.69       74.83      2.20 o 
 -12   4   5       43.66       43.36      1.47 o 
 -11   4   5      373.17      381.15      4.36 o 
 -10   4   5       18.43       16.23      0.92 o 
  -9   4   5      399.88      395.06      3.97 o 
  -8   4   5        0.20        1.20      0.37 o 
  -7   4   5       88.19       95.37      1.29 o 
  -6   4   5      205.48      202.81      2.09 o 
  -5   4   5        2.43        1.17      0.28 o 
  -4   4   5        3.18        1.28      0.41 o 
  -3   4   5      207.50      202.89      2.09 o 
  -2   4   5      225.83      198.78      2.28 o 
  -1   4   5        9.10       10.76      0.60 o 
   0   4   5      447.26      454.32      3.71 o 
   1   4   5      282.38      268.65      2.53 o 
   2   4   5       12.89       12.87      0.54 o 
   3   4   5      514.96      531.27      4.66 o 
   4   4   5      893.10      868.43      7.07 o 
   5   4   5        0.20        1.40      0.44 o 
   6   4   5      117.23       96.34      1.98 o 
   7   4   5      214.39      189.36      2.96 o 
   8   4   5       40.44       46.45      1.50 o 
   9   4   5       35.16       35.48      1.51 o 
  10   4   5      206.86      184.88      3.27 o 
  11   4   5      104.35       96.22      2.27 o 
  12   4   5        6.89        3.97      0.87 o 
  13   4   5        1.97        1.85      0.86 o 
  14   4   5       10.28       10.49      1.42 o 
  15   4   5       55.27       52.78      3.16 o 
  16   4   5        1.79        3.30      1.78 o 
  17   4   5       18.28       22.76      2.82 o 
  18   4   5       47.61       39.81      3.91 o 
  19   4   5        3.82        5.38      2.57 o 
  20   4   5        1.89        1.44      1.75 o 
 -22   5   5       13.33       16.36      2.48 o 
 -21   5   5        2.78        2.49      1.46 o 
 -20   5   5        1.35        1.36      1.28 o 
 -19   5   5        0.06        2.15      1.21 o 
 -18   5   5        1.03        0.51      1.00 o 
 -17   5   5        2.08        1.51      1.05 o 
 -16   5   5      136.68      137.72      3.29 o 
 -15   5   5       34.18       34.28      2.09 o 
 -14   5   5        2.67        0.86      0.73 o 
 -13   5   5        0.12       -0.64      0.64 o 
 -12   5   5      111.86      103.45      2.15 o 
 -11   5   5       31.74       36.82      1.35 o 
 -10   5   5        9.05        7.33      0.73 o 
  -9   5   5       67.41       72.61      1.61 o 
  -8   5   5      124.21      111.00      1.79 o 
  -7   5   5      765.60      715.85      5.93 o 
  -6   5   5       32.00       30.71      0.97 o 
  -5   5   5       90.73       81.93      1.23 o 
  -4   5   5       96.92       97.91      1.29 o 
  -3   5   5        2.15        1.36      0.37 o 
  -2   5   5      990.85      972.02      8.36 o 
  -1   5   5       60.53       72.48      1.30 o 
   0   5   5      549.71      570.44      4.56 o 
   1   5   5       60.81       83.48      1.28 o 
   2   5   5       20.19       11.27      0.66 o 
   3   5   5      134.01      131.10      1.78 o 
   4   5   5       63.21       66.75      1.40 o 
   5   5   5      198.79      192.66      2.72 o 
   6   5   5       73.57       80.00      1.77 o 
   7   5   5      106.40      110.39      2.10 o 
   8   5   5        1.13        1.81      0.58 o 
   9   5   5        4.51        6.41      0.94 o 
  10   5   5      104.62       88.47      2.28 o 
  11   5   5       23.99       25.07      1.44 o 
  12   5   5       50.37       48.95      2.07 o 
  13   5   5       12.05        8.95      1.26 o 
  14   5   5       11.83       13.81      1.81 o 
  15   5   5       21.31       16.10      2.07 o 
  16   5   5        9.08        8.13      2.24 o 
  17   5   5        0.32        0.80      1.97 o 
  18   5   5       49.33       52.48      4.47 o 
  19   5   5        2.32        4.47      2.49 o 
  20   5   5        0.47        2.50      1.78 o 
 -22   6   5        8.17       11.42      2.50 o 
 -21   6   5       17.28       15.09      2.04 o 
 -20   6   5        0.19       -1.07      1.18 o 
 -19   6   5       41.27       38.29      2.84 o 
 -18   6   5       34.69       33.91      2.08 o 
 -17   6   5       42.96       43.23      2.17 o 
 -16   6   5        0.17        1.27      1.00 o 
 -15   6   5      199.89      195.18      3.80 o 
 -14   6   5        1.58        1.40      0.80 o 
 -13   6   5       28.23       28.48      1.72 o 
 -12   6   5        0.25       -0.33      0.59 o 
 -11   6   5      135.84      128.67      2.37 o 
 -10   6   5      237.65      212.97      3.03 o 
  -9   6   5       15.36       16.05      0.95 o 
  -8   6   5       42.71       46.82      1.32 o 
  -7   6   5       23.07       28.69      0.94 o 
  -6   6   5      235.70      233.51      2.61 o 
  -5   6   5        4.93        4.37      0.43 o 
  -4   6   5      101.28      105.20      1.94 o 
  -3   6   5     1373.55     1369.47      9.92 o 
  -2   6   5      107.48       96.24      1.52 o 
  -1   6   5      523.16      515.83      4.62 o 
   0   6   5      605.28      635.17      5.11 o 
   1   6   5      338.11      366.82      3.81 o 
   2   6   5       45.27       37.67      1.40 o 
   3   6   5       24.05       24.57      0.95 o 
   4   6   5        2.04        2.51      0.56 o 
   5   6   5       15.69       15.53      1.05 o 
   6   6   5      348.64      339.32      4.05 o 
   7   6   5      637.27      568.50      5.57 o 
   8   6   5        0.22        1.55      0.62 o 
   9   6   5        6.04        4.75      0.82 o 
  10   6   5       99.38      104.40      2.43 o 
  11   6   5        2.34        1.47      0.77 o 
  12   6   5       20.54       18.14      1.37 o 
  13   6   5      164.73      171.96      4.05 o 
  14   6   5       19.40       18.42      1.96 o 
  15   6   5        4.51        3.01      1.77 o 
  16   6   5       12.96       13.69      3.51 o 
  17   6   5        6.18        4.82      2.85 o 
  18   6   5       42.34       39.30      4.11 o 
  19   6   5        1.83       -0.75      2.05 o 
  20   6   5        7.00       10.07      2.32 o 
 -22   7   5        5.65        7.65      3.64 o 
 -21   7   5        5.27        6.69      1.65 o 
 -20   7   5        1.37        1.31      1.45 o 
 -19   7   5        2.96        1.07      1.25 o 
 -18   7   5        9.73        8.75      1.39 o 
 -17   7   5       35.31       38.83      2.13 o 
 -16   7   5        2.63        2.39      1.00 o 
 -15   7   5        5.68        6.50      1.11 o 
 -14   7   5       34.19       36.85      1.77 o 
 -13   7   5        1.46        2.13      0.94 o 
 -12   7   5      141.30      141.46      2.78 o 
 -11   7   5       26.44       28.46      1.26 o 
 -10   7   5        1.36        4.49      0.75 o 
  -9   7   5      126.47      117.99      2.17 o 
  -8   7   5      424.32      420.00      4.37 o 
  -7   7   5      217.83      221.72      3.30 o 
  -6   7   5      156.39      143.39      2.37 o 
  -5   7   5        6.33        4.94      0.50 o 
  -4   7   5       68.49       80.63      1.40 o 
  -3   7   5      166.36      175.35      2.22 o 
  -2   7   5      360.04      357.99      5.69 o 
  -1   7   5      460.37      506.64      5.25 o 
   0   7   5       88.28       94.16      1.71 o 
   1   7   5       12.25        8.23      0.73 o 
   2   7   5      288.04      278.80      3.54 o 
   3   7   5        1.57        1.13      0.53 o 
   4   7   5      146.23      157.08      3.16 o 
   5   7   5       98.23       86.21      2.15 o 
   6   7   5      840.19      887.34      9.17 o 
   7   7   5       79.50       65.72      1.91 o 
   8   7   5      499.10      451.03      5.35 o 
   9   7   5        4.24        4.14      0.78 o 
  10   7   5        3.47        2.92      0.76 o 
  11   7   5       46.05       45.84      2.10 o 
  12   7   5       12.30       15.69      1.46 o 
  13   7   5        2.29        1.02      1.19 o 
  14   7   5        0.12        2.22      1.26 o 
  15   7   5        0.03        2.43      1.84 o 
  16   7   5        3.72        4.04      1.85 o 
  17   7   5        1.68        0.80      1.97 o 
  18   7   5        0.01       -1.57      1.92 o 
  19   7   5       15.43       13.78      2.94 o 
 -21   8   5        4.00        6.78      2.05 o 
 -20   8   5        2.28        0.46      1.38 o 
 -19   8   5       15.29       16.12      1.97 o 
 -18   8   5        4.23        1.87      1.15 o 
 -17   8   5        0.23        0.04      1.01 o 
 -16   8   5       28.72       24.06      1.74 o 
 -15   8   5        0.00        0.41      0.90 o 
 -14   8   5       18.61       13.45      1.31 o 
 -13   8   5       11.20       12.18      1.14 o 
 -12   8   5        5.73        5.81      0.90 o 
 -11   8   5        2.86        1.55      0.71 o 
 -10   8   5       44.49       41.76      1.51 o 
  -9   8   5       72.50       68.11      1.74 o 
  -8   8   5      106.47       97.65      1.90 o 
  -7   8   5      113.30      117.26      2.11 o 
  -6   8   5      250.44      239.01      3.88 o 
  -5   8   5      150.62      145.48      2.27 o 
  -4   8   5      202.12      212.66      2.97 o 
  -3   8   5      641.45      603.67      6.90 o 
  -2   8   5       82.74       81.73      2.14 o 
  -1   8   5       26.74       25.16      1.29 o 
   0   8   5      196.83      191.48      3.27 o 
   1   8   5     1337.32     1310.09     11.83 o 
   2   8   5      100.47      102.04      2.04 o 
   3   8   5      143.12      136.58      2.72 o 
   4   8   5      102.42      103.44      2.92 o 
   5   8   5        5.34        8.18      0.90 o 
   6   8   5      638.75      602.16      6.35 o 
   7   8   5       27.05       21.85      1.30 o 
   8   8   5       41.57       33.08      1.51 o 
   9   8   5       17.96       14.63      1.20 o 
  10   8   5       37.88       33.96      1.84 o 
  11   8   5       16.30       13.11      1.33 o 
  12   8   5        0.84        0.24      1.10 o 
  13   8   5        2.73        1.11      1.77 o 
  14   8   5       20.33       26.35      3.57 o 
  15   8   5        3.73        2.91      1.85 o 
  16   8   5        5.36        2.43      2.15 o 
  17   8   5        1.07        1.44      2.67 o 
  18   8   5        0.58        0.72      1.97 o 
  19   8   5       19.48       23.38      4.37 o 
 -21   9   5        0.95        0.58      2.20 o 
 -20   9   5        3.24        3.45      1.48 o 
 -19   9   5       55.73       65.93      3.10 o 
 -18   9   5       43.14       46.24      2.49 o 
 -17   9   5       46.88       44.26      2.29 o 
 -16   9   5        3.74        5.41      1.21 o 
 -15   9   5        0.22        0.62      0.89 o 
 -14   9   5       53.49       50.75      2.25 o 
 -13   9   5        6.12        4.75      1.21 o 
 -12   9   5       12.53        8.66      1.35 o 
 -11   9   5       87.00       79.05      2.19 o 
 -10   9   5       44.11       44.62      1.63 o 
  -9   9   5      342.89      334.91      4.28 o 
  -8   9   5       85.26       80.12      1.82 o 
  -7   9   5      134.50      128.86      3.50 o 
  -6   9   5      227.31      215.03      3.04 o 
  -5   9   5      868.72      849.34      8.16 o 
  -4   9   5        6.47        5.65      0.99 o 
  -3   9   5        7.68       10.26      1.09 o 
  -2   9   5      544.77      525.16      6.48 o 
  -1   9   5       83.06       97.01      2.02 o 
   0   9   5      511.40      481.51      5.72 o 
   1   9   5        0.06        0.71      0.55 o 
   2   9   5       52.30       49.82      1.95 o 
   3   9   5      113.14      105.05      2.47 o 
   4   9   5      582.38      509.72      6.42 o 
   5   9   5      100.70       93.88      2.67 o 
   6   9   5      190.45      165.21      3.03 o 
   7   9   5      165.02      163.18      3.09 o 
   8   9   5       32.27       26.09      1.40 o 
   9   9   5       57.49       50.43      1.87 o 
  10   9   5      112.08      109.56      2.64 o 
  11   9   5        5.99        5.95      1.22 o 
  12   9   5      125.80      132.41      3.91 o 
  13   9   5       25.35       23.44      2.36 o 
  14   9   5       30.22       31.54      3.59 o 
  15   9   5        0.85        1.12      1.68 o 
  16   9   5        0.26       -1.42      1.75 o 
  17   9   5        9.61        8.85      2.56 o 
  18   9   5        2.42        0.46      2.20 o 
  19   9   5        8.36        7.47      2.76 o 
 -21  10   5        3.31        1.21      3.01 o 
 -20  10   5        0.87        1.64      1.56 o 
 -19  10   5        2.74        3.26      1.47 o 
 -18  10   5        7.26        7.31      1.67 o 
 -17  10   5       10.10        9.58      1.56 o 
 -16  10   5       15.48       17.14      1.74 o 
 -15  10   5        5.92        6.23      1.32 o 
 -14  10   5        7.70        6.55      1.32 o 
 -13  10   5        2.06        0.40      0.94 o 
 -12  10   5        1.96        1.23      0.83 o 
 -11  10   5        3.89        3.43      0.94 o 
 -10  10   5       30.71       22.37      1.41 o 
  -9  10   5      120.68      117.80      2.50 o 
  -8  10   5       57.92       55.91      1.61 o 
  -7  10   5       29.40       24.03      1.21 o 
  -6  10   5        1.63        3.25      0.70 o 
  -5  10   5      162.21      150.73      2.80 o 
  -4  10   5       55.19       55.56      1.58 o 
  -3  10   5      968.95      951.25      9.06 o 
  -2  10   5      844.34      828.66      8.61 o 
  -1  10   5      153.96      152.32      2.81 o 
   0  10   5        0.98        0.67      0.65 o 
   1  10   5       45.87       46.03      2.08 o 
   2  10   5      269.47      257.21      4.65 o 
   3  10   5      153.42      136.55      2.83 o 
   4  10   5      161.06      139.25      3.42 o 
   5  10   5       53.04       51.97      2.64 o 
   6  10   5      106.42      102.02      2.41 o 
   7  10   5       10.09        8.18      1.00 o 
   8  10   5        0.03        0.05      0.67 o 
   9  10   5        6.28        3.97      0.99 o 
  10  10   5        0.48        1.52      1.26 o 
  11  10   5        9.14       14.78      1.65 o 
  12  10   5       18.24       17.13      2.13 o 
  13  10   5        1.33       -0.14      1.44 o 
  14  10   5        4.26        2.00      1.68 o 
  15  10   5        1.27        2.54      1.85 o 
  16  10   5        0.12        0.18      1.85 o 
  17  10   5        1.11        2.43      2.10 o 
  18  10   5        3.70        1.94      2.20 o 
 -20  11   5        0.49        0.71      1.84 o 
 -19  11   5       12.62       14.41      1.96 o 
 -18  11   5       38.83       43.09      2.74 o 
 -17  11   5        6.87        3.69      1.67 o 
 -16  11   5        0.86        1.31      1.20 o 
 -15  11   5        4.05        3.22      1.23 o 
 -14  11   5        0.00        0.04      0.99 o 
 -13  11   5        0.06        1.50      0.95 o 
 -12  11   5        2.79        1.35      0.87 o 
 -11  11   5        0.02       -0.78      0.78 o 
 -10  11   5        8.77        8.75      1.08 o 
  -9  11   5        8.11        5.74      1.23 o 
  -8  11   5      153.26      150.84      2.82 o 
  -7  11   5        0.65        0.54      0.74 o 
  -6  11   5      206.45      206.25      3.75 o 
  -5  11   5       89.24       95.74      2.22 o 
  -4  11   5      320.63      312.43      4.52 o 
  -3  11   5      230.72      221.15      3.61 o 
  -2  11   5      133.64      130.51      2.75 o 
  -1  11   5      212.37      207.92      3.84 o 
   0  11   5        3.57        1.80      1.10 o 
   1  11   5      168.29      161.70      4.14 o 
   2  11   5       87.82       80.56      2.16 o 
   3  11   5      375.32      339.59      4.92 o 
   4  11   5      144.59      132.24      2.89 o 
   5  11   5        3.32        0.31      0.73 o 
   6  11   5       81.26       73.22      2.27 o 
   7  11   5        3.94        4.43      0.98 o 
   8  11   5        2.04        1.66      0.77 o 
   9  11   5       27.99       25.44      1.72 o 
  10  11   5       12.23        9.81      1.39 o 
  11  11   5        3.64        2.76      1.90 o 
  12  11   5        7.53        9.92      1.67 o 
  13  11   5       18.72       14.85      1.91 o 
  14  11   5        0.94        1.22      1.54 o 
  15  11   5       14.03       17.11      3.03 o 
  16  11   5        3.95        1.40      2.62 o 
  17  11   5       11.41       14.59      4.73 o 
  18  11   5        0.04        2.62      2.32 o 
 -20  12   5        1.46        2.10      2.77 o 
 -19  12   5        2.78        2.26      1.76 o 
 -18  12   5        1.20        2.74      1.42 o 
 -17  12   5        1.04        1.59      1.32 o 
 -16  12   5       20.42       20.09      1.93 o 
 -15  12   5       56.77       59.11      2.76 o 
 -14  12   5       37.75       44.53      2.40 o 
 -13  12   5        0.01        1.16      1.00 o 
 -12  12   5        5.96        6.80      1.15 o 
 -11  12   5        0.55        1.79      1.10 o 
 -10  12   5        1.26       -0.61      0.88 o 
  -9  12   5       55.52       57.43      2.25 o 
  -8  12   5        0.91        2.34      0.78 o 
  -7  12   5        6.60        5.45      1.05 o 
  -6  12   5      135.61      132.52      3.44 o 
  -5  12   5        2.87        1.90      0.90 o 
  -4  12   5      493.33      493.30      6.66 o 
  -3  12   5       23.91       21.73      1.66 o 
  -2  12   5      306.32      308.65      4.94 o 
  -1  12   5      463.90      470.27      6.68 o 
   0  12   5        1.09        0.05      0.73 o 
   1  12   5        0.08        0.58      0.78 o 
   2  12   5       28.45       23.06      1.50 o 
   3  12   5        3.45        3.90      0.89 o 
   4  12   5       35.83       34.00      1.86 o 
   5  12   5      142.22      130.30      3.02 o 
   6  12   5      180.45      157.52      3.45 o 
   7  12   5       73.87       75.08      3.32 o 
   8  12   5       11.72        7.48      1.28 o 
   9  12   5        8.10       10.41      1.71 o 
  10  12   5       12.00       10.73      1.62 o 
  11  12   5        0.54        2.47      1.41 o 
  12  12   5       56.68       57.82      3.00 o 
  13  12   5       25.42       26.87      2.60 o 
  14  12   5        0.07       -0.83      2.20 o 
  15  12   5        2.95        5.10      2.20 o 
  16  12   5        1.99        3.97      2.22 o 
  17  12   5        0.88        1.34      2.20 o 
 -19  13   5       11.92        9.86      2.91 o 
 -18  13   5        0.07        0.57      1.60 o 
 -17  13   5        2.67        2.85      1.40 o 
 -16  13   5        0.31        0.11      1.26 o 
 -15  13   5       10.84       12.44      2.14 o 
 -14  13   5       47.89       50.94      2.66 o 
 -13  13   5        6.62        5.27      1.29 o 
 -12  13   5        3.67        3.20      1.21 o 
 -11  13   5        3.04        2.77      1.18 o 
 -10  13   5        0.37        0.79      0.99 o 
  -9  13   5       91.49       84.91      3.24 o 
  -8  13   5        0.17        0.59      0.81 o 
  -7  13   5       29.41       30.91      1.67 o 
  -6  13   5       31.78       33.91      1.74 o 
  -5  13   5       25.25       23.15      1.50 o 
  -4  13   5        0.71        3.07      0.86 o 
  -3  13   5       11.95       14.20      2.04 o 
  -2  13   5       70.11       70.06      2.25 o 
  -1  13   5       22.43       25.50      1.57 o 
   0  13   5        7.10        8.53      1.07 o 
   1  13   5        1.95        1.11      0.81 o 
   2  13   5        3.73        4.00      0.94 o 
   3  13   5        2.88        1.21      0.84 o 
   4  13   5        0.30       -0.16      0.75 o 
   5  13   5        4.64        2.58      0.98 o 
   6  13   5        3.72        2.18      0.97 o 
   7  13   5       12.39       15.03      1.59 o 
   8  13   5        0.65        1.14      1.07 o 
   9  13   5       48.49       45.68      2.83 o 
  10  13   5        3.03        1.03      1.46 o 
  11  13   5       47.89       39.41      2.61 o 
  12  13   5        3.82        6.31      1.60 o 
  13  13   5        7.24        9.86      1.99 o 
  14  13   5        8.45        8.88      2.14 o 
  15  13   5        5.76        6.76      2.40 o 
  16  13   5        4.23        4.45      2.45 o 
  17  13   5        0.08        2.34      2.20 o 
 -18  14   5        2.10        1.70      2.20 o 
 -17  14   5        7.37        5.08      1.88 o 
 -16  14   5       40.88       40.54      2.83 o 
 -15  14   5        3.13        0.39      1.28 o 
 -14  14   5        0.52        1.13      1.19 o 
 -13  14   5       25.11       26.11      2.25 o 
 -12  14   5       11.94       13.38      1.72 o 
 -11  14   5       14.22       11.43      1.60 o 
 -10  14   5        2.31        0.48      0.97 o 
  -9  14   5        0.07        0.36      1.10 o 
  -8  14   5       84.51       91.10      2.65 o 
  -7  14   5       15.35       16.87      2.08 o 
  -6  14   5      231.84      246.51      4.33 o 
  -5  14   5       25.29       25.54      1.62 o 
  -4  14   5       10.70       13.80      1.88 o 
  -3  14   5       12.90       12.18      1.28 o 
  -2  14   5      100.19      104.70      2.86 o 
  -1  14   5       14.77       13.77      1.21 o 
   0  14   5       20.66       20.74      1.56 o 
   1  14   5      112.42      114.95      3.07 o 
   2  14   5       79.55       67.82      3.45 o 
   3  14   5       61.38       53.33      2.37 o 
   4  14   5        0.84        0.50      1.02 o 
   5  14   5        2.26        0.43      1.07 o 
   6  14   5        1.87        3.86      1.19 o 
   7  14   5        0.00        0.72      1.14 o 
   8  14   5       30.94       37.20      2.65 o 
   9  14   5        3.35        3.15      2.22 o 
  10  14   5        0.59        0.09      1.46 o 
  11  14   5       14.65       15.99      2.29 o 
  12  14   5        0.48       -1.67      1.67 o 
  13  14   5        0.83        0.23      1.97 o 
  14  14   5        0.75        0.40      1.62 o 
  15  14   5        0.22        1.42      2.10 o 
  16  14   5        2.31        5.89      2.50 o 
 -18  15   5       10.49       11.11      3.63 o 
 -17  15   5        0.32        1.37      1.78 o 
 -16  15   5        1.52        2.91      1.67 o 
 -15  15   5       20.07       23.47      2.16 o 
 -14  15   5       10.20        9.40      1.72 o 
 -13  15   5       18.41       15.38      1.84 o 
 -12  15   5        6.02        7.24      1.43 o 
 -11  15   5        0.09       -0.97      0.97 o 
 -10  15   5        0.74        0.77      1.05 o 
  -9  15   5        5.19        2.39      1.06 o 
  -8  15   5       85.37       77.41      2.40 o 
  -7  15   5       58.37       65.29      2.21 o 
  -6  15   5       68.99       74.49      2.44 o 
  -5  15   5       11.29       13.09      1.29 o 
  -4  15   5        0.07        1.01      0.89 o 
  -3  15   5       23.89       23.07      1.61 o 
  -2  15   5       32.47       28.12      1.77 o 
  -1  15   5       78.78       81.69      2.66 o 
   0  15   5       28.88       26.50      1.90 o 
   1  15   5       37.95       35.09      2.09 o 
   2  15   5       37.42       45.72      2.35 o 
   3  15   5       27.80       32.21      2.10 o 
   4  15   5       27.42       29.22      2.26 o 
   5  15   5        1.80        3.23      1.23 o 
   6  15   5       17.75       20.39      2.95 o 
   7  15   5        8.29       11.00      1.83 o 
   8  15   5       42.28       45.54      3.00 o 
   9  15   5        4.62        8.43      1.97 o 
  10  15   5        1.90        2.36      1.59 o 
  11  15   5       11.72       12.50      2.20 o 
  12  15   5       38.18       43.70      4.09 o 
  13  15   5        2.71        5.58      2.20 o 
  14  15   5        3.66        5.11      2.20 o 
  15  15   5        0.35       -0.15      2.47 o 
  16  15   5       24.93       25.51      6.68 o 
 -17  16   5        0.08        2.02      2.10 o 
 -16  16   5        2.84        2.49      1.78 o 
 -15  16   5        0.24        0.64      1.76 o 
 -14  16   5        1.70        0.39      1.45 o 
 -13  16   5       51.42       53.17      2.83 o 
 -12  16   5       49.15       47.05      3.28 o 
 -11  16   5        9.24        7.67      1.43 o 
 -10  16   5       24.14       24.57      1.88 o 
  -9  16   5       42.03       46.20      2.21 o 
  -8  16   5        3.50        3.73      1.04 o 
  -7  16   5        2.98        3.40      0.98 o 
  -6  16   5        2.98       -0.08      0.92 o 
  -5  16   5       54.10       54.49      2.26 o 
  -4  16   5       29.13       30.52      1.90 o 
  -3  16   5       27.91       28.74      3.32 o 
  -2  16   5       25.57       25.63      2.19 o 
  -1  16   5       39.04       40.47      2.09 o 
   0  16   5       28.04       25.70      1.83 o 
   1  16   5       37.24       35.52      2.31 o 
   2  16   5        2.16       -0.05      1.12 o 
   3  16   5      142.06      148.45      4.37 o 
   4  16   5        0.02       -1.08      1.08 o 
   5  16   5        0.47       -0.87      1.35 o 
   6  16   5        8.70        5.64      2.18 o 
   7  16   5       58.42       58.85      3.69 o 
   8  16   5        2.82        1.64      1.55 o 
   9  16   5      138.36      164.80      5.23 o 
  10  16   5        1.37       -2.24      2.24 o 
  11  16   5       47.00       54.68      5.59 o 
  12  16   5        4.28        2.57      1.96 o 
  13  16   5        0.77        5.03      2.28 o 
  14  16   5        0.77        0.80      2.10 o 
  15  16   5        0.81        3.42      2.32 o 
 -16  17   5        0.35        0.96      2.32 o 
 -15  17   5       23.98       18.97      2.60 o 
 -14  17   5       19.59       21.97      2.56 o 
 -13  17   5        0.35       -0.67      1.63 o 
 -12  17   5       24.05       23.71      2.35 o 
 -11  17   5        0.02       -0.09      1.17 o 
 -10  17   5       82.99       82.11      3.10 o 
  -9  17   5        0.01        2.06      1.18 o 
  -8  17   5       15.73       19.48      1.79 o 
  -7  17   5        1.13        1.78      0.99 o 
  -6  17   5       37.99       41.70      2.11 o 
  -5  17   5        0.02        0.53      1.02 o 
  -4  17   5       40.01       39.32      2.12 o 
  -3  17   5       34.63       34.77      2.15 o 
  -2  17   5        7.54        7.97      1.39 o 
  -1  17   5        5.38        3.36      1.29 o 
   0  17   5       68.36       66.89      2.85 o 
   1  17   5       51.65       59.19      4.98 o 
   2  17   5       39.91       34.11      3.45 o 
   3  17   5        1.28        1.16      1.53 o 
   4  17   5        4.95        2.96      2.00 o 
   5  17   5       28.43       29.82      3.25 o 
   6  17   5       54.62       59.91      5.98 o 
   7  17   5        1.58        2.02      1.92 o 
   8  17   5       52.40       55.75      4.73 o 
   9  17   5       31.56       28.72      2.81 o 
  10  17   5       22.89       20.32      4.65 o 
  11  17   5        0.02       -0.46      2.61 o 
  12  17   5        2.69        2.49      2.32 o 
  13  17   5        1.90        5.77      2.50 o 
  14  17   5       29.64       25.59      7.59 o 
 -15  18   5        0.75        2.79      2.20 o 
 -14  18   5       20.33       17.35      2.32 o 
 -13  18   5        5.87        2.89      2.35 o 
 -12  18   5        5.22        6.75      2.00 o 
 -11  18   5       36.49       39.78      3.00 o 
 -10  18   5        1.30        0.74      1.40 o 
  -9  18   5        0.12        1.16      1.35 o 
  -8  18   5       29.32       28.66      2.94 o 
  -7  18   5        1.10       -0.15      0.95 o 
  -6  18   5        4.23        2.94      1.23 o 
  -5  18   5       19.12       20.67      2.09 o 
  -4  18   5        3.05        2.41      1.22 o 
  -3  18   5        0.13        0.88      1.10 o 
  -2  18   5        7.44        5.05      1.31 o 
  -1  18   5        0.06        1.04      1.19 o 
   0  18   5       28.97       32.45      2.51 o 
   1  18   5        0.05       -1.05      1.50 o 
   2  18   5        6.08        5.35      2.02 o 
   3  18   5        2.16        1.94      1.96 o 
   4  18   5       28.36       29.42      3.30 o 
   5  18   5       20.61       24.39      3.11 o 
   6  18   5       28.32       27.48      3.11 o 
   7  18   5        0.03       -1.68      2.45 o 
   8  18   5       22.35       24.52      3.04 o 
   9  18   5        5.17        9.65      3.48 o 
  10  18   5        0.18       -2.33      2.33 o 
  11  18   5        0.10       -0.78      3.05 o 
  12  18   5       36.14       26.35      4.37 o 
  13  18   5       13.36       15.90      3.79 o 
 -14  19   5        8.26        7.20      2.50 o 
 -13  19   5        1.11        4.85      1.78 o 
 -12  19   5        0.00        1.20      1.76 o 
 -11  19   5       14.62       14.55      2.25 o 
 -10  19   5       15.89       11.97      2.18 o 
  -9  19   5       28.67       27.90      2.58 o 
  -8  19   5       45.01       38.62      2.90 o 
  -7  19   5        4.79        1.84      1.88 o 
  -6  19   5        6.60        4.14      1.56 o 
  -5  19   5       42.83       49.01      3.42 o 
  -4  19   5        5.40        4.09      1.65 o 
  -3  19   5        0.88       -0.28      1.38 o 
  -2  19   5        0.71        2.60      1.65 o 
  -1  19   5        3.05       -1.21      1.21 o 
   0  19   5       52.73       57.37      4.64 o 
   1  19   5        0.87        0.61      1.75 o 
   2  19   5        9.68        6.44      2.37 o 
   3  19   5       44.88       35.14      3.61 o 
   4  19   5       37.00       42.39      3.89 o 
   5  19   5       92.58      103.70      4.84 o 
   6  19   5       24.57       19.93      3.24 o 
   7  19   5       46.16       53.04      4.73 o 
   8  19   5        3.49        8.10      6.68 o 
   9  19   5       21.02       22.87      5.77 o 
  10  19   5       18.84       14.43      4.86 o 
  11  19   5        3.85       26.73      7.90 o 
  12  19   5       11.35        8.25      4.86 o 
 -13  20   5        4.02        2.00      3.11 o 
 -12  20   5       21.55       25.95      3.26 o 
 -11  20   5       19.95       23.01      2.75 o 
 -10  20   5        7.61        8.13      2.09 o 
  -9  20   5       16.72       21.04      2.47 o 
  -8  20   5        0.80       -0.74      1.58 o 
  -7  20   5        0.71       -0.30      1.45 o 
  -6  20   5        0.16       -0.92      1.49 o 
  -5  20   5        1.31        0.83      1.75 o 
  -4  20   5        6.75        8.25      1.96 o 
  -3  20   5       25.66       28.27      2.80 o 
  -2  20   5        1.05       -0.99      1.47 o 
  -1  20   5        0.96        0.40      1.93 o 
   0  20   5        9.21        5.23      1.96 o 
   1  20   5        3.00        0.20      1.75 o 
   2  20   5        6.63        8.78      3.09 o 
   3  20   5        5.43        6.10      2.05 o 
   4  20   5        4.10       11.85      3.01 o 
   5  20   5        5.99        1.44      3.06 o 
   6  20   5        1.41        2.60      2.39 o 
   7  20   5       67.44       66.39      5.96 o 
   8  20   5        0.32       -2.58      2.58 o 
   9  20   5        5.69        8.08      3.48 o 
  10  20   5        0.54        3.72      5.77 o 
 -11  21   5        8.00       15.44      4.73 o 
 -10  21   5       11.13       10.90      2.89 o 
  -9  21   5        6.64        4.94      2.26 o 
  -8  21   5        1.05       -0.49      1.89 o 
  -7  21   5        0.07        1.70      1.84 o 
  -6  21   5        0.26        1.48      1.67 o 
  -5  21   5        1.22        0.47      1.75 o 
  -4  21   5        0.01       -1.19      1.65 o 
  -3  21   5        0.19        0.67      1.73 o 
  -2  21   5        0.96        2.42      1.78 o 
  -1  21   5        3.23        0.29      1.73 o 
   0  21   5        1.24       -1.40      1.58 o 
   1  21   5        4.12        5.98      1.96 o 
   2  21   5        3.79        3.58      2.05 o 
   3  21   5        0.21        3.04      2.10 o 
   4  21   5        0.08        2.21      2.04 o 
   5  21   5        7.97        5.08      2.56 o 
   6  21   5        0.56       -2.30      2.65 o 
   7  21   5        4.71        4.05      6.07 o 
   8  21   5        5.08        3.77      3.20 o 
   9  21   5        0.07        0.00      3.64 o 
 -10  22   5       20.39       30.98      7.29 o 
  -9  22   5        0.31       -0.85      2.23 o 
  -8  22   5        0.36        1.73      2.60 o 
  -7  22   5        8.89        6.49      3.68 o 
  -6  22   5       20.24       19.72      2.47 o 
  -5  22   5        0.28       -0.38      1.64 o 
  -4  22   5        4.02        4.40      1.78 o 
  -3  22   5        0.86        2.20      1.96 o 
  -2  22   5        8.76       10.73      2.40 o 
  -1  22   5        2.23        0.33      1.65 o 
   0  22   5        5.65        5.60      2.14 o 
   1  22   5       12.68       10.65      2.40 o 
   2  22   5       11.21        8.57      2.32 o 
   3  22   5        0.00       -1.82      1.82 o 
   4  22   5       13.63       14.65      3.99 o 
   5  22   5        7.31        9.37      2.99 o 
   6  22   5       12.68       11.80      3.93 o 
   7  22   5        2.60        2.43      4.25 o 
  -7  23   5        1.78        1.21      2.45 o 
  -6  23   5        4.71        1.42      5.68 o 
  -5  23   5        3.66        5.01      2.13 o 
  -4  23   5        0.15       -1.84      1.84 o 
  -3  23   5        0.46        0.88      1.89 o 
  -2  23   5       13.56       13.25      2.75 o 
  -1  23   5        0.46       -0.32      1.66 o 
   0  23   5       20.26       20.55      3.59 o 
   1  23   5        1.56        2.41      1.89 o 
   2  23   5        0.49       -0.06      2.28 o 
   3  23   5        0.12        0.78      2.92 o 
   4  23   5        2.30        0.61      3.64 o 
   5  23   5        0.80        0.00      4.25 o 
  -2  24   5        0.71        1.64      2.77 o 
 -22   0   6        4.28        5.71      3.34 o 
 -21   0   6        4.05        6.46      2.47 o 
 -20   0   6       39.76       41.43      3.97 o 
 -19   0   6        2.76        2.37      2.05 o 
 -18   0   6        0.48        1.94      1.38 o 
 -17   0   6       30.99       30.27      2.70 o 
 -16   0   6        7.99        5.48      1.70 o 
 -15   0   6        1.90        1.90      1.69 o 
 -14   0   6        1.07       -0.59      1.07 o 
 -13   0   6        1.44        2.54      1.10 o 
 -12   0   6        0.97        2.16      0.98 o 
 -11   0   6      560.52      580.13      8.53 o 
 -10   0   6      157.22      150.86      3.15 o 
  -9   0   6        1.12        1.33      0.66 o 
  -8   0   6      158.96      164.95      3.22 o 
  -7   0   6      377.46      379.98      4.33 o 
  -6   0   6      793.98      829.24      8.85 o 
  -5   0   6       23.49       18.81      0.77 o 
  -4   0   6      290.80      320.12     12.76 o 
  -3   0   6       17.78       24.30      3.64 o 
  -2   0   6      245.78      252.30      3.72 o 
  -1   0   6     1220.46     1329.54     12.61 o 
   0   0   6     1151.28     1181.38     10.54 o 
   1   0   6      491.45      509.22      5.29 o 
   2   0   6      196.66      189.56      3.12 o 
   3   0   6     1442.22     1435.08     16.61 o 
   4   0   6        9.01        5.14      0.86 o 
   5   0   6      688.34      640.03      8.92 o 
   6   0   6      646.55      647.59      9.27 o 
   7   0   6       39.26       34.19      2.01 o 
   8   0   6        1.94        3.83      1.12 o 
   9   0   6       10.98       10.80      1.56 o 
  10   0   6       31.89       31.61      2.61 o 
  11   0   6       50.33       47.85      2.72 o 
  12   0   6       38.23       35.79      2.98 o 
  13   0   6       34.08       34.90      3.04 o 
  14   0   6       71.08       64.68      3.80 o 
  15   0   6       26.16       35.24      5.09 o 
  16   0   6        5.76       10.33     14.88 o 
  17   0   6       10.83       17.38      5.39 o 
  18   0   6       43.25       42.74      4.94 o 
  19   0   6        5.75        5.87      5.16 o 
 -22   1   6        2.00        1.77      2.01 o 
 -21   1   6        3.90        1.79      1.45 o 
 -20   1   6       12.64       13.02      1.86 o 
 -19   1   6       28.84       26.46      2.29 o 
 -18   1   6        2.14        0.46      1.04 o 
 -17   1   6        0.98        0.07      0.93 o 
 -16   1   6       18.09       16.57      1.55 o 
 -15   1   6       20.84       21.72      1.54 o 
 -14   1   6        5.73        2.96      0.94 o 
 -13   1   6       70.89       75.43      2.14 o 
 -12   1   6       19.58       24.37      1.15 o 
 -11   1   6       69.05       69.71      1.68 o 
 -10   1   6      132.74      131.02      2.54 o 
  -9   1   6       16.00       17.61      0.84 o 
  -8   1   6      351.84      332.11      3.57 o 
  -7   1   6        3.34        5.38      0.53 o 
  -6   1   6      448.03      438.05      3.46 o 
  -5   1   6      159.03      150.04      2.33 o 
  -4   1   6        6.99        8.75      0.66 o 
  -3   1   6        7.81       15.29      1.39 o 
  -2   1   6       43.10       52.62      1.16 o 
  -1   1   6        4.64        7.52      0.40 o 
   0   1   6      170.21      174.38      1.70 o 
   1   1   6       11.80       12.74      0.49 o 
   2   1   6      119.28      114.04      1.73 o 
   3   1   6       74.50       71.05      1.60 o 
   4   1   6      118.85      104.83      1.61 o 
   5   1   6      707.67      692.44      6.72 o 
   6   1   6       54.51       60.24      1.86 o 
   7   1   6      265.70      239.70      3.53 o 
   8   1   6       33.01       36.31      1.65 o 
   9   1   6        1.42        1.21      0.70 o 
  10   1   6       68.06       55.15      1.97 o 
  11   1   6        0.04       -0.71      0.97 o 
  12   1   6       13.52        9.59      1.34 o 
  13   1   6        3.98        2.44      1.04 o 
  14   1   6       60.40       66.38      2.73 o 
  15   1   6        5.35        7.25      1.70 o 
  16   1   6       19.37       23.20      3.02 o 
  17   1   6       61.01       64.28      4.00 o 
  18   1   6        0.15        0.83      1.65 o 
  19   1   6        1.27        4.46      2.05 o 
 -22   2   6        0.19        2.08      2.06 o 
 -21   2   6        0.05       -0.13      1.39 o 
 -20   2   6        0.40        0.84      1.42 o 
 -19   2   6        7.20        8.42      1.87 o 
 -18   2   6        0.04        0.96      1.08 o 
 -17   2   6        1.40        0.41      0.99 o 
 -16   2   6        0.60       -0.31      0.91 o 
 -15   2   6        6.60        5.54      1.03 o 
 -14   2   6       20.64       15.04      1.25 o 
 -13   2   6      222.52      224.70      3.89 o 
 -12   2   6       96.86       99.01      2.09 o 
 -11   2   6       42.28       41.32      1.37 o 
 -10   2   6      267.29      258.30      3.22 o 
  -9   2   6      246.53      243.56      3.04 o 
  -8   2   6      880.13      908.27      7.81 o 
  -7   2   6        2.04        2.89      0.59 o 
  -6   2   6        0.12       -0.15      0.50 o 
  -5   2   6       28.61       25.49      1.00 o 
  -4   2   6      301.88      307.22      4.54 o 
  -3   2   6      142.81      146.44      2.63 o 
  -2   2   6       69.55       77.84      1.95 o 
  -1   2   6       39.03       41.42      0.73 o 
   0   2   6      299.19      327.30      2.72 o 
   1   2   6       62.48       56.46      0.97 o 
   2   2   6       35.87       43.10      1.19 o 
   3   2   6        0.00        0.96      0.50 o 
   4   2   6      262.92      243.67      2.92 o 
   5   2   6        7.16        7.39      0.84 o 
   6   2   6        0.08       -0.22      0.59 o 
   7   2   6       19.16       20.15      1.20 o 
   8   2   6       72.86       77.30      2.03 o 
   9   2   6       73.46       67.37      2.03 o 
  10   2   6        0.04        0.06      0.68 o 
  11   2   6        7.66        6.03      1.09 o 
  12   2   6       10.99        8.95      1.23 o 
  13   2   6        0.20        0.10      0.99 o 
  14   2   6       15.91       14.70      1.67 o 
  15   2   6       10.17        8.26      2.21 o 
  16   2   6       15.84       17.12      2.69 o 
  17   2   6       12.51       10.19      2.67 o 
  18   2   6        0.00        0.02      1.70 o 
  19   2   6        7.20        8.88      2.24 o 
 -22   3   6        0.62       -1.64      2.20 o 
 -21   3   6        6.99        5.42      1.64 o 
 -20   3   6       28.28       28.37      2.53 o 
 -19   3   6        2.75        1.23      1.36 o 
 -18   3   6        1.79        2.59      1.12 o 
 -17   3   6        0.97        0.57      1.01 o 
 -16   3   6        9.32        9.78      1.25 o 
 -15   3   6        2.90        1.41      0.83 o 
 -14   3   6       40.78       40.70      1.76 o 
 -13   3   6       48.81       49.40      1.95 o 
 -12   3   6        4.39        4.26      0.80 o 
 -11   3   6       94.98       91.86      1.94 o 
 -10   3   6        2.82        2.37      0.65 o 
  -9   3   6      137.62      137.30      2.22 o 
  -8   3   6       10.87       10.05      0.72 o 
  -7   3   6     1419.73     1393.08     10.19 o 
  -6   3   6      234.67      234.95      2.58 o 
  -5   3   6        3.06        2.37      0.45 o 
  -4   3   6       17.07       10.35      0.67 o 
  -3   3   6       49.78       44.89      1.35 o 
  -2   3   6      159.82      179.60      2.40 o 
  -1   3   6      194.44      189.90      1.97 o 
   0   3   6        0.32        0.54      0.26 o 
   1   3   6      190.99      183.02      2.36 o 
   2   3   6      458.76      457.38      4.74 o 
   3   3   6        7.66        8.27      0.70 o 
   4   3   6        1.56        1.99      0.51 o 
   5   3   6      195.32      188.46      2.87 o 
   6   3   6      520.41      497.32      5.45 o 
   7   3   6      102.95      108.77      2.32 o 
   8   3   6      141.90      131.46      2.63 o 
   9   3   6       10.33       11.19      1.11 o 
  10   3   6       34.28       30.10      1.88 o 
  11   3   6       11.71        8.57      1.19 o 
  12   3   6        0.03        2.30      1.00 o 
  13   3   6        0.11        0.96      1.01 o 
  14   3   6        5.26        4.85      1.24 o 
  15   3   6       31.32       32.45      2.30 o 
  16   3   6        1.44        3.13      2.54 o 
  17   3   6        2.23        0.05      2.05 o 
  18   3   6       13.02        9.23      3.98 o 
  19   3   6        3.72        3.53      2.02 o 
 -22   4   6        0.05        2.91      2.40 o 
 -21   4   6        2.91        1.57      1.42 o 
 -20   4   6        1.59        0.67      1.45 o 
 -19   4   6        3.01        3.02      1.38 o 
 -18   4   6        4.02        3.78      1.18 o 
 -17   4   6       24.27       28.13      2.58 o 
 -16   4   6        4.29        4.45      1.06 o 
 -15   4   6       21.33       19.97      1.51 o 
 -14   4   6        6.07        4.56      0.92 o 
 -13   4   6        0.27        0.70      0.72 o 
 -12   4   6      132.96      133.32      2.66 o 
 -11   4   6        0.73       -0.40      0.56 o 
 -10   4   6       14.31       11.96      0.91 o 
  -9   4   6       31.53       30.45      1.14 o 
  -8   4   6       29.62       29.57      1.03 o 
  -7   4   6      302.06      302.23      3.14 o 
  -6   4   6      196.28      204.58      2.40 o 
  -5   4   6      124.39      124.48      1.73 o 
  -4   4   6       35.81       36.56      0.84 o 
  -3   4   6       20.64       24.52      0.70 o 
  -2   4   6       46.21       49.19      1.15 o 
  -1   4   6       17.27       18.86      0.71 o 
   0   4   6        9.80        8.73      0.54 o 
   1   4   6     1070.21     1056.81      8.48 o 
   2   4   6      198.39      187.43      2.56 o 
   3   4   6      145.73      135.75      2.19 o 
   4   4   6      816.67      803.34      7.07 o 
   5   4   6      106.92       99.02      2.04 o 
   6   4   6      389.16      381.47      4.62 o 
   7   4   6      172.98      162.73      2.88 o 
   8   4   6       97.85       91.21      2.32 o 
   9   4   6      132.07      131.98      2.91 o 
  10   4   6        0.30       -0.09      0.79 o 
  11   4   6       13.58       10.41      1.36 o 
  12   4   6        1.58        1.58      0.93 o 
  13   4   6        9.44        9.05      1.31 o 
  14   4   6        3.00        2.54      1.10 o 
  15   4   6        0.02        0.59      1.24 o 
  16   4   6        6.89        9.07      4.82 o 
  17   4   6        4.99        8.19      2.56 o 
  18   4   6        4.18        4.80      2.50 o 
  19   4   6        1.45        4.32      2.01 o 
 -21   5   6        5.45        4.43      2.18 o 
 -20   5   6       14.77       10.96      1.77 o 
 -19   5   6        1.68        1.57      1.24 o 
 -18   5   6        6.37        5.84      1.24 o 
 -17   5   6       50.46       59.27      2.97 o 
 -16   5   6        6.33        6.37      1.14 o 
 -15   5   6        2.13        1.02      0.87 o 
 -14   5   6       11.20        8.69      1.08 o 
 -13   5   6        2.75        0.98      0.71 o 
 -12   5   6       10.31       10.60      1.11 o 
 -11   5   6        0.37        0.05      0.63 o 
 -10   5   6       55.03       52.40      1.54 o 
  -9   5   6        2.19        2.04      0.57 o 
  -8   5   6       82.89       79.59      1.74 o 
  -7   5   6      653.26      618.82      5.82 o 
  -6   5   6      858.58      847.14      6.91 o 
  -5   5   6        1.95        2.38      0.49 o 
  -4   5   6      375.39      370.44      3.83 o 
  -3   5   6       30.35       27.89      0.87 o 
  -2   5   6        0.33        0.08      0.39 o 
  -1   5   6       36.31       40.23      0.91 o 
   0   5   6      452.75      444.48      4.40 o 
   1   5   6       75.43       58.28      1.52 o 
   2   5   6      116.07      116.56      2.12 o 
   3   5   6      804.46      774.39      7.91 o 
   4   5   6       89.37      101.00      1.91 o 
   5   5   6       19.65       22.74      1.26 o 
   6   5   6      121.27      124.49      2.54 o 
   7   5   6        0.07       -0.57      0.57 o 
   8   5   6       49.78       51.09      2.15 o 
   9   5   6      101.14      103.70      2.62 o 
  10   5   6        9.63        6.55      1.18 o 
  11   5   6      114.57      113.67      2.96 o 
  12   5   6       25.83       25.33      1.71 o 
  13   5   6       11.32       14.41      1.57 o 
  14   5   6        2.58        4.21      1.31 o 
  15   5   6        0.00       -1.28      1.28 o 
  16   5   6        6.63        9.66      2.50 o 
  17   5   6        8.50        9.17      2.57 o 
  18   5   6       17.74       15.10      3.03 o 
  19   5   6        0.19       -0.19      1.97 o 
 -21   6   6        5.91        5.75      2.01 o 
 -20   6   6        4.15        3.91      1.42 o 
 -19   6   6        3.21        3.57      1.30 o 
 -18   6   6        6.70        6.15      1.39 o 
 -17   6   6        2.36        3.67      1.14 o 
 -16   6   6       24.34       27.01      1.78 o 
 -15   6   6        4.11        2.69      0.95 o 
 -14   6   6       15.44       17.40      1.40 o 
 -13   6   6        9.17        5.46      0.95 o 
 -12   6   6        1.92        1.46      0.75 o 
 -11   6   6       23.46       25.84      1.64 o 
 -10   6   6       47.24       39.97      1.41 o 
  -9   6   6       22.02       17.96      0.96 o 
  -8   6   6        6.27        6.58      0.66 o 
  -7   6   6        5.14        5.24      0.61 o 
  -6   6   6       68.96       62.42      1.39 o 
  -5   6   6      130.13      131.97      1.89 o 
  -4   6   6      103.95      103.48      1.53 o 
  -3   6   6       96.38       97.07      1.54 o 
  -2   6   6        0.00       -0.40      0.40 o 
  -1   6   6       99.62       92.11      1.84 o 
   0   6   6      147.34      142.36      2.71 o 
   1   6   6        0.02        0.17      0.64 o 
   2   6   6      187.48      187.49      3.62 o 
   3   6   6      361.44      357.94      4.53 o 
   4   6   6        4.35        2.13      0.72 o 
   5   6   6        9.64        7.54      0.86 o 
   6   6   6       16.59       12.92      1.13 o 
   7   6   6        1.51        1.33      0.73 o 
   8   6   6        6.81        6.07      0.93 o 
   9   6   6      100.06       87.80      2.42 o 
  10   6   6      101.68      101.70      2.60 o 
  11   6   6       22.47       20.03      1.57 o 
  12   6   6       15.35       11.86      1.61 o 
  13   6   6        4.09        5.21      1.30 o 
  14   6   6        4.32        5.61      1.41 o 
  15   6   6       23.70       27.66      2.36 o 
  16   6   6       16.22       16.65      4.35 o 
  17   6   6        2.66        3.25      2.14 o 
  18   6   6        3.70        4.35      2.32 o 
  19   6   6        9.29        5.59      3.20 o 
 -21   7   6       11.29        8.69      2.19 o 
 -20   7   6        0.68        1.41      1.45 o 
 -19   7   6        0.56        1.70      1.34 o 
 -18   7   6        0.12        0.50      1.12 o 
 -17   7   6        6.67        4.06      1.21 o 
 -16   7   6        0.68        1.45      0.98 o 
 -15   7   6       20.05       20.44      1.61 o 
 -14   7   6        0.10        1.10      0.86 o 
 -13   7   6       31.30       35.49      2.10 o 
 -12   7   6        1.53        0.58      0.71 o 
 -11   7   6       59.28       54.83      1.90 o 
 -10   7   6      125.10      116.76      2.33 o 
  -9   7   6       36.22       34.38      1.29 o 
  -8   7   6       43.21       37.13      1.19 o 
  -7   7   6       18.99       17.82      0.93 o 
  -6   7   6      100.30      100.51      1.92 o 
  -5   7   6       70.05       66.06      1.65 o 
  -4   7   6      400.26      384.33      4.09 o 
  -3   7   6      297.98      307.98      3.63 o 
  -2   7   6      425.95      432.16      5.08 o 
  -1   7   6      773.18      742.77      8.29 o 
   0   7   6      495.46      492.74      5.79 o 
   1   7   6        1.60       -0.15      0.77 o 
   2   7   6      378.54      361.12      4.84 o 
   3   7   6       45.87       37.47      1.60 o 
   4   7   6      132.63      135.30      2.73 o 
   5   7   6      112.68      106.07      2.52 o 
   6   7   6        0.29        0.24      0.72 o 
   7   7   6        4.38        3.47      1.23 o 
   8   7   6       45.82       51.28      1.97 o 
   9   7   6       22.69       25.13      1.63 o 
  10   7   6        3.07        2.51      0.95 o 
  11   7   6       75.27       77.00      2.62 o 
  12   7   6        0.15        0.11      0.98 o 
  13   7   6        2.62        2.02      1.11 o 
  14   7   6        0.07        1.64      1.58 o 
  15   7   6       31.99       34.74      3.57 o 
  16   7   6        9.36        9.11      3.01 o 
  17   7   6        3.53        2.11      2.14 o 
  18   7   6       12.61       14.69      3.12 o 
 -21   8   6        4.63        1.92      1.96 o 
 -20   8   6        4.20        4.77      1.75 o 
 -19   8   6        1.63        1.34      1.28 o 
 -18   8   6        6.72        6.67      1.41 o 
 -17   8   6        0.27        1.23      1.16 o 
 -16   8   6        9.33        9.93      1.43 o 
 -15   8   6        1.86        1.73      1.03 o 
 -14   8   6       30.49       30.78      1.98 o 
 -13   8   6        4.50        3.80      1.10 o 
 -12   8   6       12.90       14.49      1.28 o 
 -11   8   6       23.05       22.19      1.66 o 
 -10   8   6        2.28        1.37      0.82 o 
  -9   8   6      153.34      145.81      2.68 o 
  -8   8   6       20.83       26.03      1.12 o 
  -7   8   6       21.28       21.43      1.22 o 
  -6   8   6       15.98       20.76      1.07 o 
  -5   8   6      195.06      193.77      2.83 o 
  -4   8   6      484.62      469.02      5.45 o 
  -3   8   6      101.52       93.30      2.01 o 
  -2   8   6      178.88      159.24      2.98 o 
  -1   8   6      790.47      797.41      9.13 o 
   0   8   6      134.38      125.12      2.67 o 
   1   8   6        0.01        0.49      0.62 o 
   2   8   6       91.36       80.16      2.17 o 
   3   8   6       35.71       28.14      1.49 o 
   4   8   6      279.20      273.89      4.56 o 
   5   8   6       48.48       47.47      2.03 o 
   6   8   6        3.73        4.41      0.95 o 
   7   8   6       22.83       25.76      1.69 o 
   8   8   6        5.69        3.72      0.97 o 
   9   8   6      170.17      167.99      3.47 o 
  10   8   6        0.67        0.62      0.97 o 
  11   8   6       13.27       14.87      1.54 o 
  12   8   6       38.27       39.24      2.31 o 
  13   8   6       66.43       62.92      3.17 o 
  14   8   6        0.02       -0.25      1.47 o 
  15   8   6        3.42        0.91      2.05 o 
  16   8   6        1.33        4.32      2.14 o 
  17   8   6       31.51       38.07      4.34 o 
  18   8   6        0.06        2.04      2.14 o 
 -20   9   6        3.53        5.45      1.91 o 
 -19   9   6        0.48        1.73      1.30 o 
 -18   9   6        0.72        0.26      1.22 o 
 -17   9   6        2.17        2.30      1.32 o 
 -16   9   6        0.27       -1.02      1.02 o 
 -15   9   6        0.39       -0.97      0.97 o 
 -14   9   6        7.01        6.12      1.42 o 
 -13   9   6        8.62        7.32      1.22 o 
 -12   9   6        1.85        3.25      1.00 o 
 -11   9   6       15.54       20.97      1.90 o 
 -10   9   6        9.32        6.89      1.06 o 
  -9   9   6      100.76       99.89      2.58 o 
  -8   9   6       66.81       61.31      1.65 o 
  -7   9   6       20.13       22.22      1.20 o 
  -6   9   6        0.00       -0.51      0.54 o 
  -5   9   6        1.02        1.75      0.71 o 
  -4   9   6       49.41       54.72      1.67 o 
  -3   9   6      309.46      284.83      3.98 o 
  -2   9   6      129.46      130.21      4.38 o 
  -1   9   6      171.41      165.28      3.25 o 
   0   9   6        3.74        5.38      1.01 o 
   1   9   6       65.53       55.37      1.91 o 
   2   9   6       36.80       30.95      1.56 o 
   3   9   6        0.00        0.41      0.76 o 
   4   9   6      194.77      210.49      4.03 o 
   5   9   6       28.06       28.60      1.82 o 
   6   9   6      125.75      123.08      3.14 o 
   7   9   6        0.05       -0.76      0.76 o 
   8   9   6        1.46        0.94      0.85 o 
   9   9   6       17.79       15.85      1.41 o 
  10   9   6        2.83        3.33      1.07 o 
  11   9   6        0.62        2.58      1.19 o 
  12   9   6       24.74       26.15      2.06 o 
  13   9   6        1.71        0.26      1.44 o 
  14   9   6       31.55       27.98      2.93 o 
  15   9   6        0.00       -0.42      1.97 o 
  16   9   6        0.05       -0.11      1.97 o 
  17   9   6       16.52       13.72      2.86 o 
  18   9   6        0.11       -0.78      1.94 o 
 -20  10   6        0.00        0.77      1.96 o 
 -19  10   6        3.58        4.83      1.52 o 
 -18  10   6        9.47        8.75      1.80 o 
 -17  10   6        4.08        4.17      1.38 o 
 -16  10   6        1.07        1.31      1.17 o 
 -15  10   6       33.15       30.94      2.55 o 
 -14  10   6       24.68       25.80      2.25 o 
 -13  10   6       64.24       65.34      2.89 o 
 -12  10   6        0.51        0.93      0.89 o 
 -11  10   6       20.85       18.79      1.51 o 
 -10  10   6       12.92       12.84      1.33 o 
  -9  10   6       13.69       13.50      1.31 o 
  -8  10   6       79.76       75.36      2.10 o 
  -7  10   6        2.27        1.21      0.73 o 
  -6  10   6       17.31       15.92      1.19 o 
  -5  10   6       58.47       58.39      2.17 o 
  -4  10   6      158.12      152.78      3.07 o 
  -3  10   6      110.80      105.69      2.55 o 
  -2  10   6      126.56      122.28      3.09 o 
  -1  10   6       82.13       76.45      2.29 o 
   0  10   6      102.05      107.42      2.79 o 
   1  10   6       33.46       37.40      1.83 o 
   2  10   6        0.01       -0.52      0.78 o 
   3  10   6      204.09      207.05      3.99 o 
   4  10   6        4.30        3.80      0.94 o 
   5  10   6       15.71       17.39      1.45 o 
   6  10   6       31.57       24.68      1.88 o 
   7  10   6        1.54        1.63      0.99 o 
   8  10   6       71.99       66.68      3.23 o 
   9  10   6       20.45       19.13      1.98 o 
  10  10   6        9.94       10.20      1.41 o 
  11  10   6      138.80      151.59      3.97 o 
  12  10   6        6.61        8.95      1.90 o 
  13  10   6        5.02        2.45      1.60 o 
  14  10   6       36.72       35.71      3.08 o 
  15  10   6       14.90       14.74      2.91 o 
  16  10   6        0.97        1.54      2.05 o 
  17  10   6        7.11        9.09      2.63 o 
 -19  11   6        1.62        1.49      1.72 o 
 -18  11   6       10.62        9.59      1.77 o 
 -17  11   6       21.44       20.84      1.96 o 
 -16  11   6        4.21        2.41      1.28 o 
 -15  11   6       21.82       21.64      1.96 o 
 -14  11   6        0.79        1.87      1.10 o 
 -13  11   6        8.95        8.73      1.36 o 
 -12  11   6        0.31        1.13      0.98 o 
 -11  11   6        0.39        0.54      0.91 o 
 -10  11   6      123.40      132.75      3.24 o 
  -9  11   6        0.02       -0.06      0.82 o 
  -8  11   6       14.01       11.63      1.15 o 
  -7  11   6       24.84       24.57      1.60 o 
  -6  11   6        1.17        1.06      0.80 o 
  -5  11   6      283.49      282.18      4.31 o 
  -4  11   6      374.85      374.67      5.13 o 
  -3  11   6       25.20       23.36      1.49 o 
  -2  11   6      216.47      212.85      3.84 o 
  -1  11   6      109.01      105.92      3.00 o 
   0  11   6      130.40      129.79      3.25 o 
   1  11   6      183.56      186.50      4.05 o 
   2  11   6        1.34        0.93      0.92 o 
   3  11   6        2.56        1.35      0.91 o 
   4  11   6        7.89       10.47      1.44 o 
   5  11   6        1.36       -0.83      0.86 o 
   6  11   6        0.01        0.14      0.99 o 
   7  11   6        1.76        0.88      1.06 o 
   8  11   6        8.46        7.46      1.75 o 
   9  11   6        0.39        0.21      1.12 o 
  10  11   6       18.60       23.61      1.92 o 
  11  11   6        0.38        1.30      1.27 o 
  12  11   6       17.61       18.23      2.31 o 
  13  11   6        2.52        1.99      2.10 o 
  14  11   6        0.26        0.45      2.05 o 
  15  11   6        5.43        1.88      2.05 o 
  16  11   6       12.77       11.85      2.76 o 
  17  11   6       16.84       18.65      3.30 o 
 -19  12   6        8.89        7.49      2.33 o 
 -18  12   6        4.51        5.34      1.54 o 
 -17  12   6       16.10       16.14      1.96 o 
 -16  12   6        9.33        9.36      1.60 o 
 -15  12   6        0.51        0.70      1.15 o 
 -14  12   6        4.31        3.34      1.24 o 
 -13  12   6        7.20        4.94      1.31 o 
 -12  12   6        0.10       -0.89      0.89 o 
 -11  12   6        0.25        1.69      0.99 o 
 -10  12   6        2.18        1.26      0.96 o 
  -9  12   6       43.90       43.21      2.16 o 
  -8  12   6       18.71       17.87      1.39 o 
  -7  12   6       90.48       92.64      2.69 o 
  -6  12   6      108.98      108.11      2.81 o 
  -5  12   6        6.13        5.27      1.02 o 
  -4  12   6       36.60       39.59      2.19 o 
  -3  12   6       78.16       80.61      2.57 o 
  -2  12   6        7.97        5.40      1.16 o 
  -1  12   6      188.41      190.51      4.48 o 
   0  12   6        7.78        8.59      1.39 o 
   1  12   6        1.23       -1.02      1.02 o 
   2  12   6       76.71       67.33      2.81 o 
   3  12   6       47.83       44.60      2.29 o 
   4  12   6       79.00       85.36      4.03 o 
   5  12   6        1.97        1.54      1.76 o 
   6  12   6       39.13       35.05      2.28 o 
   7  12   6        1.62        1.27      1.72 o 
   8  12   6       51.34       49.34      2.42 o 
   9  12   6       24.51       24.77      1.97 o 
  10  12   6       20.25       21.03      2.23 o 
  11  12   6       13.34       12.94      2.21 o 
  12  12   6       20.27       21.98      2.90 o 
  13  12   6        3.01        2.66      1.73 o 
  14  12   6        1.67        2.54      2.14 o 
  15  12   6        2.33        2.63      2.10 o 
  16  12   6        0.59        2.91      2.55 o 
 -18  13   6        0.08       -0.53      1.65 o 
 -17  13   6        6.04        6.94      1.58 o 
 -16  13   6       18.88       24.12      2.49 o 
 -15  13   6        6.97        7.27      1.52 o 
 -14  13   6        1.02        1.51      1.35 o 
 -13  13   6        4.11        3.50      1.77 o 
 -12  13   6       10.69        8.73      1.53 o 
 -11  13   6       12.33       14.42      1.72 o 
 -10  13   6       11.20        8.53      1.68 o 
  -9  13   6        8.48        7.34      1.37 o 
  -8  13   6       12.66        8.88      1.17 o 
  -7  13   6       59.07       63.66      3.16 o 
  -6  13   6        3.40        3.88      1.04 o 
  -5  13   6        0.33        1.09      0.91 o 
  -4  13   6      169.12      162.86      4.14 o 
  -3  13   6       70.45       57.16      2.56 o 
  -2  13   6       37.79       36.86      2.03 o 
  -1  13   6        3.11        1.64      1.07 o 
   0  13   6        1.80       -0.36      0.83 o 
   1  13   6       39.98       36.46      2.34 o 
   2  13   6       38.66       40.37      2.44 o 
   3  13   6       52.05       56.59      3.16 o 
   4  13   6       56.07       60.15      3.12 o 
   5  13   6        0.36       -0.96      1.00 o 
   6  13   6        3.78        1.31      1.14 o 
   7  13   6        4.87        4.01      1.36 o 
   8  13   6       12.86       11.85      1.60 o 
   9  13   6       69.52       76.72      3.96 o 
  10  13   6        3.55        1.31      1.93 o 
  11  13   6       35.64       38.66      3.14 o 
  12  13   6       26.79       20.31      3.59 o 
  13  13   6       12.78        9.56      2.56 o 
  14  13   6        2.67        4.08      2.92 o 
  15  13   6        0.28        0.61      2.33 o 
  16  13   6        0.00       -0.03      2.20 o 
 -18  14   6        0.56        0.30      2.05 o 
 -17  14   6        2.03        0.82      1.67 o 
 -16  14   6       11.50       11.86      1.95 o 
 -15  14   6        0.42       -0.55      1.35 o 
 -14  14   6       37.69       39.49      2.67 o 
 -13  14   6        1.45        1.59      1.36 o 
 -12  14   6       19.91       16.46      1.84 o 
 -11  14   6        0.76        1.02      1.21 o 
 -10  14   6        0.44        0.46      1.05 o 
  -9  14   6        2.35        1.44      1.08 o 
  -8  14   6        6.89        9.54      1.26 o 
  -7  14   6      258.55      251.79      4.75 o 
  -6  14   6       18.86       18.31      1.56 o 
  -5  14   6        8.12       10.65      1.45 o 
  -4  14   6       96.87       95.30      3.02 o 
  -3  14   6        1.01        1.59      1.02 o 
  -2  14   6       46.54       47.97      3.22 o 
  -1  14   6       41.55       34.10      2.44 o 
   0  14   6       68.89       84.15      3.56 o 
   1  14   6      188.51      190.10      5.32 o 
   2  14   6       30.44       30.41      4.13 o 
   3  14   6       76.06       70.83      3.05 o 
   4  14   6        8.07        7.43      1.53 o 
   5  14   6       44.59       46.56      2.91 o 
   6  14   6       39.78       43.23      2.49 o 
   7  14   6        6.40        6.88      1.48 o 
   8  14   6       12.13       12.16      1.74 o 
   9  14   6       10.39       10.89      2.05 o 
  10  14   6        0.12       -0.28      1.66 o 
  11  14   6        3.10        4.51      1.99 o 
  12  14   6        3.37        5.24      2.10 o 
  13  14   6       11.79        9.11      3.64 o 
  14  14   6       12.10        9.30      3.36 o 
  15  14   6        2.17        2.02      2.47 o 
 -17  15   6        0.27        2.69      1.96 o 
 -16  15   6       14.49       16.66      2.38 o 
 -15  15   6       16.79       20.15      2.23 o 
 -14  15   6        3.15        5.06      1.62 o 
 -13  15   6       15.02       18.49      2.07 o 
 -12  15   6       19.15       20.17      2.07 o 
 -11  15   6        1.09        0.07      1.14 o 
 -10  15   6        1.41        1.30      1.18 o 
  -9  15   6       20.91       24.90      2.02 o 
  -8  15   6        8.18        7.61      1.25 o 
  -7  15   6       28.09       28.61      1.95 o 
  -6  15   6       26.12       21.14      1.85 o 
  -5  15   6        0.06        0.54      1.54 o 
  -4  15   6       36.42       35.59      2.10 o 
  -3  15   6        3.30        0.65      1.17 o 
  -2  15   6       12.52       11.21      1.71 o 
  -1  15   6        0.23       -0.26      1.48 o 
   0  15   6        2.75        5.44      1.67 o 
   1  15   6      109.62       95.60      3.42 o 
   2  15   6      200.62      222.11      6.68 o 
   3  15   6        7.12        4.89      1.50 o 
   4  15   6        7.87        4.06      1.46 o 
   5  15   6       17.18       18.70      2.04 o 
   6  15   6       95.96      105.52      3.66 o 
   7  15   6       25.54       20.75      2.24 o 
   8  15   6       15.28       14.54      2.67 o 
   9  15   6        0.96        2.34      1.82 o 
  10  15   6       12.50        9.74      2.28 o 
  11  15   6        0.45       -1.32      2.10 o 
  12  15   6       12.69        9.30      2.76 o 
  13  15   6        0.35       -1.06      2.47 o 
  14  15   6        0.04        1.82      2.92 o 
 -16  16   6        6.32        3.15      2.46 o 
 -15  16   6        1.41        2.23      1.47 o 
 -14  16   6        0.22        2.54      1.47 o 
 -13  16   6       27.10       30.65      2.51 o 
 -12  16   6        9.95       10.04      1.68 o 
 -11  16   6        5.35        7.09      1.42 o 
 -10  16   6        1.09        0.90      1.19 o 
  -9  16   6       26.63       29.85      2.16 o 
  -8  16   6        0.87        2.33      1.05 o 
  -7  16   6        1.43        0.97      1.19 o 
  -6  16   6       16.00       14.17      2.02 o 
  -5  16   6       19.42       21.11      1.93 o 
  -4  16   6        5.52        9.87      1.58 o 
  -3  16   6        0.09       -0.48      1.05 o 
  -2  16   6        0.25        0.17      1.15 o 
  -1  16   6       72.24       69.58      3.19 o 
   0  16   6      205.87      205.62      4.71 o 
   1  16   6        5.05        2.88      1.47 o 
   2  16   6        9.65        8.57      1.70 o 
   3  16   6        4.22        4.96      1.58 o 
   4  16   6        0.93       -1.07      1.50 o 
   5  16   6       82.91      101.01      3.91 o 
   6  16   6        3.81        4.84      1.78 o 
   7  16   6        2.60        0.58      1.85 o 
   8  16   6       52.85       56.48      3.52 o 
   9  16   6        2.41       -0.78      1.75 o 
  10  16   6       23.18       17.46      2.78 o 
  11  16   6       11.20       14.42      4.30 o 
  12  16   6       14.90       15.03      3.33 o 
  13  16   6        0.37        1.14      2.74 o 
 -15  17   6        1.39       -0.45      1.93 o 
 -14  17   6        0.15        0.61      1.82 o 
 -13  17   6        5.46        5.73      1.57 o 
 -12  17   6        0.51       -1.10      1.35 o 
 -11  17   6        1.64        2.81      1.39 o 
 -10  17   6       23.86       19.25      1.95 o 
  -9  17   6        0.49        0.04      1.15 o 
  -8  17   6        5.33        6.00      1.41 o 
  -7  17   6        0.30        0.87      1.15 o 
  -6  17   6        5.90        4.63      1.35 o 
  -5  17   6        0.21        3.05      1.24 o 
  -4  17   6        0.14       -0.66      1.19 o 
  -3  17   6        5.98        7.23      1.36 o 
  -2  17   6        7.69        6.91      1.69 o 
  -1  17   6        6.86        5.48      1.40 o 
   0  17   6        8.43       11.01      1.56 o 
   1  17   6       18.16       20.27      2.61 o 
   2  17   6        9.60        5.98      1.70 o 
   3  17   6        0.32        0.73      1.29 o 
   4  17   6       91.39       92.93      4.40 o 
   5  17   6       46.15       43.66      3.31 o 
   6  17   6        3.89       -0.35      1.96 o 
   7  17   6        7.59        2.90      2.67 o 
   8  17   6       27.61       25.92      5.68 o 
   9  17   6       90.21      108.52      7.39 o 
  10  17   6        6.25        8.60      2.42 o 
  11  17   6        1.40        3.71      2.50 o 
  12  17   6        3.92        5.45      3.58 o 
 -14  18   6        1.14       -0.10      2.09 o 
 -13  18   6        4.85        7.01      2.04 o 
 -12  18   6       12.18       12.24      2.00 o 
 -11  18   6       15.33       14.16      1.88 o 
 -10  18   6       37.48       35.81      2.45 o 
  -9  18   6        2.58        1.17      1.28 o 
  -8  18   6       12.11       14.78      2.36 o 
  -7  18   6        3.67        2.26      1.18 o 
  -6  18   6        2.28        3.13      1.36 o 
  -5  18   6        4.31        2.95      1.39 o 
  -4  18   6        8.78        9.55      1.50 o 
  -3  18   6        4.28        3.54      1.30 o 
  -2  18   6        0.01       -1.07      1.07 o 
  -1  18   6       15.53       13.08      1.79 o 
   0  18   6        0.66        1.22      1.28 o 
   1  18   6        9.91       10.84      1.72 o 
   2  18   6        2.82        2.67      1.92 o 
   3  18   6       24.01       23.91      2.73 o 
   4  18   6       53.92       54.52      4.25 o 
   5  18   6      120.81      132.43     14.88 o 
   6  18   6        8.89       10.71      2.53 o 
   7  18   6       28.79       36.11      3.89 o 
   8  18   6       14.24        5.28      4.11 o 
   9  18   6        7.37        2.61      3.54 o 
  10  18   6        1.88        2.07      3.03 o 
  11  18   6        4.07        4.17      2.92 o 
 -13  19   6        0.02       -1.06      1.84 o 
 -12  19   6        2.36        1.35      2.01 o 
 -11  19   6        0.03        0.45      1.47 o 
 -10  19   6       11.52       14.39      2.37 o 
  -9  19   6        0.57        1.09      1.67 o 
  -8  19   6        1.40        1.49      2.10 o 
  -7  19   6        0.16        0.68      1.17 o 
  -6  19   6        0.00        0.66      1.18 o 
  -5  19   6        1.26        1.03      1.35 o 
  -4  19   6        0.33        1.97      1.31 o 
  -3  19   6        2.27        2.50      1.35 o 
  -2  19   6        3.93        0.26      1.35 o 
  -1  19   6        0.72       -0.55      1.29 o 
   0  19   6        0.14        2.27      1.50 o 
   1  19   6        1.77        1.63      1.65 o 
   2  19   6        4.04        5.27      1.92 o 
   3  19   6        0.04       -1.32      2.00 o 
   4  19   6        0.11       -2.00      2.00 o 
   5  19   6        0.59        1.82      2.58 o 
   6  19   6        1.17        2.43      2.29 o 
   7  19   6        6.54        3.96      2.69 o 
   8  19   6        5.85        6.53      2.76 o 
   9  19   6        3.85        5.04      2.52 o 
  10  19   6        2.03       -2.58      2.58 o 
 -11  20   6        3.68        0.83      2.28 o 
 -10  20   6       16.79       26.31      3.61 o 
  -9  20   6       20.15       17.63      3.95 o 
  -8  20   6       16.79       18.97      2.71 o 
  -7  20   6        1.58       -1.33      1.56 o 
  -6  20   6        0.66        0.59      1.45 o 
  -5  20   6        2.29        2.43      1.89 o 
  -4  20   6       18.70       16.94      2.50 o 
  -3  20   6        0.05        2.03      1.70 o 
  -2  20   6        0.14       -1.21      1.52 o 
  -1  20   6        0.00       -0.01      1.47 o 
   0  20   6        0.14       -1.06      1.52 o 
   1  20   6        0.25        3.26      1.97 o 
   2  20   6       34.69       39.52      3.73 o 
   3  20   6       19.20       19.38      3.28 o 
   4  20   6       42.67       34.85      4.86 o 
   5  20   6       31.66       33.88      3.89 o 
   6  20   6        2.64       -1.48      3.09 o 
   7  20   6        7.66        7.56      3.07 o 
   8  20   6        7.11        3.78      2.47 o 
   9  20   6        3.23        3.64      3.64 o 
 -10  21   6        1.64        1.47      2.40 o 
  -9  21   6        2.01        3.95      2.50 o 
  -8  21   6        0.05       -1.18      2.20 o 
  -7  21   6        8.42        6.94      2.40 o 
  -6  21   6        0.00       -1.28      1.51 o 
  -5  21   6        1.00        1.36      1.93 o 
  -4  21   6        0.44       -1.53      1.53 o 
  -3  21   6        1.38        4.05      2.02 o 
  -2  21   6        6.35        6.82      1.96 o 
  -1  21   6       11.59       11.66      2.32 o 
   0  21   6        0.41        3.64      1.82 o 
   1  21   6        0.92        2.11      1.89 o 
   2  21   6       19.19       15.47      2.81 o 
   3  21   6       11.66        9.38      2.56 o 
   4  21   6        0.14       -0.95      1.85 o 
   5  21   6        9.00        3.23      2.40 o 
   6  21   6       22.05       19.48      3.37 o 
   7  21   6       10.07        3.64      3.64 o 
  -7  22   6        0.34       -0.58      2.32 o 
  -6  22   6       17.58       15.88      2.65 o 
  -5  22   6        1.76        0.79      2.42 o 
  -4  22   6        0.93        4.39      2.40 o 
  -3  22   6        1.33        0.82      2.14 o 
  -2  22   6        7.90        7.22      3.26 o 
  -1  22   6        0.00       -0.30      1.82 o 
   0  22   6        6.73        5.15      2.04 o 
   1  22   6        3.10        3.73      1.96 o 
   2  22   6        4.16        3.10      2.20 o 
   3  22   6        2.09        4.77      2.77 o 
   4  22   6        0.03        0.44      2.33 o 
   5  22   6        1.71        3.64      3.64 o 
  -3  23   6        2.19        1.78      2.77 o 
  -2  23   6        0.04       -1.47      2.14 o 
  -1  23   6        0.46        6.57      2.55 o 
   0  23   6       12.89       14.69      5.90 o 
 -21   1   7        0.39        1.21      1.92 o 
 -20   1   7        0.92        1.56      1.45 o 
 -19   1   7        5.20        4.26      1.39 o 
 -18   1   7        0.13        0.60      1.18 o 
 -17   1   7        5.83        5.03      1.20 o 
 -16   1   7        5.57        5.26      1.19 o 
 -15   1   7        1.63        1.88      0.94 o 
 -14   1   7        3.62        2.64      0.99 o 
 -13   1   7        2.34        1.35      0.79 o 
 -12   1   7       19.06       17.91      1.29 o 
 -11   1   7       57.28       55.62      2.11 o 
 -10   1   7        0.08        0.44      0.55 o 
  -9   1   7        0.89        0.47      0.49 o 
  -8   1   7       16.04       14.81      0.80 o 
  -7   1   7        6.01        9.08      0.53 o 
  -6   1   7      398.79      354.24      4.59 o 
  -5   1   7      497.83      452.85      5.45 o 
  -4   1   7      147.50      116.17      2.25 o 
  -3   1   7        9.15       10.58      0.83 o 
  -2   1   7       69.59       65.50      1.47 o 
  -1   1   7       73.36       74.90      1.08 o 
   0   1   7       82.39       85.27      1.25 o 
   1   1   7       31.77       29.48      0.95 o 
   2   1   7      118.42      104.94      1.85 o 
   3   1   7       14.92       13.83      0.92 o 
   4   1   7      602.82      575.32      5.92 o 
   5   1   7      691.75      664.63      6.70 o 
   6   1   7       17.70       18.12      1.14 o 
   7   1   7      119.12      110.79      2.43 o 
   8   1   7       17.71       18.78      1.43 o 
   9   1   7       68.51       66.53      2.36 o 
  10   1   7       11.31       12.72      1.41 o 
  11   1   7        0.11       -0.44      0.90 o 
  12   1   7        0.02        0.46      1.02 o 
  13   1   7        4.48        4.97      1.34 o 
  14   1   7       13.98       13.76      1.85 o 
  15   1   7       17.39       17.68      2.24 o 
  16   1   7        2.85        3.39      1.71 o 
  17   1   7        5.64        4.73      2.32 o 
  18   1   7        0.66        0.05      1.84 o 
 -21   2   7        1.17        1.08      1.84 o 
 -20   2   7        7.86        7.22      1.67 o 
 -19   2   7        0.52       -0.23      1.26 o 
 -18   2   7        0.40        1.67      1.26 o 
 -17   2   7        9.54        9.82      1.41 o 
 -16   2   7        6.13        3.68      1.11 o 
 -15   2   7        1.42        1.45      0.94 o 
 -14   2   7      107.38      112.29      2.86 o 
 -13   2   7        1.02        2.42      0.77 o 
 -12   2   7        0.95        0.03      0.61 o 
 -11   2   7       22.95       24.94      1.30 o 
 -10   2   7       12.00       12.49      1.17 o 
  -9   2   7       30.69       31.07      1.41 o 
  -8   2   7        3.39        5.18      0.94 o 
  -7   2   7        3.55        2.17      0.41 o 
  -6   2   7       30.43       37.78      1.22 o 
  -5   2   7      160.47      147.40      2.66 o 
  -4   2   7        1.33        4.52      1.24 o 
  -3   2   7      133.68      128.49      2.67 o 
  -2   2   7      314.67      286.65      3.64 o 
  -1   2   7        0.63        0.15      0.43 o 
   0   2   7        1.93        2.16      0.37 o 
   1   2   7       72.04       61.50      1.35 o 
   2   2   7        0.91        0.45      0.50 o 
   3   2   7        0.00        0.69      0.51 o 
   4   2   7      415.44      422.33      4.74 o 
   5   2   7        0.27        0.29      0.66 o 
   6   2   7       78.71       73.11      1.98 o 
   7   2   7      448.09      436.07      5.32 o 
   8   2   7       61.28       62.03      2.21 o 
   9   2   7       73.76       74.07      2.47 o 
  10   2   7        0.26       -0.65      0.87 o 
  11   2   7        2.78        1.26      1.07 o 
  12   2   7       24.18       22.04      1.86 o 
  13   2   7        0.00       -0.08      1.11 o 
  14   2   7        0.02        0.68      1.19 o 
  15   2   7        0.79        2.64      1.30 o 
  16   2   7        8.61        3.90      1.84 o 
  17   2   7        8.90        7.12      2.57 o 
  18   2   7       21.30       21.54      2.93 o 
 -21   3   7        6.38        2.99      2.06 o 
 -20   3   7        5.24        4.71      1.57 o 
 -19   3   7       28.20       27.36      2.34 o 
 -18   3   7        5.03        3.89      1.42 o 
 -17   3   7        2.00        2.56      1.04 o 
 -16   3   7        7.54        5.09      1.19 o 
 -15   3   7       40.03       44.20      2.07 o 
 -14   3   7        0.78        1.82      0.86 o 
 -13   3   7       63.69       67.48      2.81 o 
 -12   3   7        3.04        2.41      0.78 o 
 -11   3   7       19.44       21.49      1.27 o 
 -10   3   7        2.38        2.46      0.67 o 
  -9   3   7      127.31      120.99      2.05 o 
  -8   3   7      194.05      161.98      2.30 o 
  -7   3   7       74.18       60.74      1.43 o 
  -6   3   7      102.41       90.44      2.26 o 
  -5   3   7       26.95       18.30      1.53 o 
  -4   3   7       10.22       14.77      1.13 o 
  -3   3   7        0.42        0.42      0.58 o 
  -2   3   7      605.53      586.98      5.82 o 
  -1   3   7      223.86      218.70      2.55 o 
   0   3   7      145.35      140.82      1.88 o 
   1   3   7       24.89       25.10      0.97 o 
   2   3   7      551.65      540.09      5.40 o 
   3   3   7        9.34        9.01      0.78 o 
   4   3   7       46.38       49.45      1.52 o 
   5   3   7       32.90       32.50      1.36 o 
   6   3   7        2.73        2.21      0.74 o 
   7   3   7       54.41       50.98      1.94 o 
   8   3   7      598.95      569.80      7.53 o 
   9   3   7        0.01        1.39      1.01 o 
  10   3   7        1.35        1.06      1.30 o 
  11   3   7        0.00       -0.11      1.06 o 
  12   3   7        4.74        6.25      1.38 o 
  13   3   7        2.70        2.67      1.30 o 
  14   3   7       14.78       19.06      1.82 o 
  15   3   7       31.78       39.14      2.39 o 
  16   3   7        0.19       -0.99      1.65 o 
  17   3   7       10.17        6.31      2.56 o 
  18   3   7       30.21       40.03      4.26 o 
 -21   4   7        0.20        3.52      2.32 o 
 -20   4   7        8.71        7.58      1.87 o 
 -19   4   7        0.11        2.65      1.45 o 
 -18   4   7        1.85        2.30      1.33 o 
 -17   4   7        2.55        1.38      1.05 o 
 -16   4   7       20.75       21.07      1.65 o 
 -15   4   7       16.61       12.97      1.47 o 
 -14   4   7       34.25       33.84      1.97 o 
 -13   4   7        8.20        7.70      0.98 o 
 -12   4   7       10.51        9.08      1.03 o 
 -11   4   7       37.26       33.42      1.84 o 
 -10   4   7       42.85       41.62      1.75 o 
  -9   4   7      283.67      259.52      3.35 o 
  -8   4   7       86.09       78.55      1.60 o 
  -7   4   7       83.88       86.20      1.62 o 
  -6   4   7       36.37       32.43      1.26 o 
  -5   4   7        0.15       -0.25      0.55 o 
  -4   4   7        4.28        2.63      0.69 o 
  -3   4   7      246.27      250.37      6.54 o 
  -2   4   7       58.84       57.02      1.18 o 
  -1   4   7      583.52      555.29      5.96 o 
   0   4   7        0.35       -0.28      0.53 o 
   1   4   7      607.88      597.50      6.51 o 
   2   4   7      287.24      283.97      3.49 o 
   3   4   7        7.22        6.32      0.79 o 
   4   4   7        0.62        1.69      0.69 o 
   5   4   7      192.67      186.10      3.13 o 
   6   4   7       35.68       33.92      1.52 o 
   7   4   7       56.29       56.40      2.13 o 
   8   4   7       16.45        9.79      1.31 o 
   9   4   7      111.79      111.23      3.11 o 
  10   4   7        0.14        0.17      0.89 o 
  11   4   7      148.87      143.08      3.77 o 
  12   4   7        1.49        0.87      1.14 o 
  13   4   7       13.18       12.90      1.78 o 
  14   4   7        0.16        2.01      1.21 o 
  15   4   7       43.56       42.46      2.79 o 
  16   4   7        0.67        3.22      1.89 o 
  17   4   7        1.01        2.06      3.38 o 
  18   4   7        0.45        4.50      2.50 o 
 -21   5   7        1.84        0.30      2.58 o 
 -20   5   7        7.92        5.68      2.24 o 
 -19   5   7        0.54        1.98      1.97 o 
 -18   5   7       11.35       10.00      1.54 o 
 -17   5   7        3.85        1.87      1.13 o 
 -16   5   7        4.19        4.96      1.19 o 
 -15   5   7       11.62       10.88      1.34 o 
 -14   5   7        1.30        0.08      0.79 o 
 -13   5   7        2.84        3.00      0.92 o 
 -12   5   7        1.61        0.87      0.70 o 
 -11   5   7        0.03        0.63      0.73 o 
 -10   5   7       41.25       39.42      1.54 o 
  -9   5   7       81.33       76.66      1.78 o 
  -8   5   7        7.37        8.24      0.95 o 
  -7   5   7       31.07       31.70      1.07 o 
  -6   5   7      129.81      123.83      1.99 o 
  -5   5   7        4.83        4.10      0.56 o 
  -4   5   7       80.89       72.06      1.69 o 
  -3   5   7        9.08        6.52      0.62 o 
  -2   5   7      228.45      245.23      3.69 o 
  -1   5   7        1.32        1.85      0.57 o 
   0   5   7       90.43       94.94      2.06 o 
   1   5   7      271.24      264.65      3.96 o 
   2   5   7        1.54        1.32      0.63 o 
   3   5   7      252.41      258.64      3.87 o 
   4   5   7       46.29       46.96      1.68 o 
   5   5   7        5.52        5.96      0.86 o 
   6   5   7       32.22       29.99      1.56 o 
   7   5   7      137.50      139.56      3.68 o 
   8   5   7      197.52      189.25      3.95 o 
   9   5   7       72.65       64.79      2.52 o 
  10   5   7       50.82       50.47      2.39 o 
  11   5   7       27.68       26.46      2.01 o 
  12   5   7        9.79        9.92      1.59 o 
  13   5   7        3.97        3.03      1.24 o 
  14   5   7       27.70       26.65      2.06 o 
  15   5   7       51.38       67.26      3.33 o 
  16   5   7        3.44        1.67      1.82 o 
  17   5   7        8.88       12.12      3.03 o 
 -20   6   7        1.57        1.74      2.01 o 
 -19   6   7        0.01        0.26      1.27 o 
 -18   6   7       35.94       39.26      2.40 o 
 -17   6   7        0.28        0.46      1.06 o 
 -16   6   7        0.68        1.66      1.00 o 
 -15   6   7       30.13       26.44      1.79 o 
 -14   6   7        3.85        4.53      1.18 o 
 -13   6   7        0.12        0.35      0.81 o 
 -12   6   7       69.30       68.24      2.19 o 
 -11   6   7        3.74        3.16      0.80 o 
 -10   6   7       27.38       25.85      1.39 o 
  -9   6   7        3.15        4.82      1.06 o 
  -8   6   7       76.52       72.29      1.70 o 
  -7   6   7       40.59       43.53      1.59 o 
  -6   6   7      127.41      141.95      3.31 o 
  -5   6   7       28.96       25.27      1.02 o 
  -4   6   7        4.17        3.08      0.52 o 
  -3   6   7       40.23       45.17      1.13 o 
  -2   6   7      136.03      151.23      2.62 o 
  -1   6   7       94.79       97.27      2.52 o 
   0   6   7       76.87       70.99      1.94 o 
   1   6   7       17.24       13.55      1.01 o 
   2   6   7       16.12       16.80      1.16 o 
   3   6   7      129.14      130.82      2.89 o 
   4   6   7      131.24      135.82      3.09 o 
   5   6   7      232.70      226.45      3.91 o 
   6   6   7       71.57       72.01      2.32 o 
   7   6   7       51.01       46.90      2.05 o 
   8   6   7        9.27        6.88      1.38 o 
   9   6   7        8.15        6.05      1.24 o 
  10   6   7      110.99      115.73      3.34 o 
  11   6   7        2.94        1.78      1.21 o 
  12   6   7       81.94       77.84      3.14 o 
  13   6   7        0.03        0.63      1.14 o 
  14   6   7      100.07      118.38      3.74 o 
  15   6   7        0.61        0.38      1.50 o 
  16   6   7       41.53       39.96      4.65 o 
  17   6   7       10.19       12.02      2.94 o 
 -20   7   7        5.82        7.16      2.01 o 
 -19   7   7        3.13        4.05      1.50 o 
 -18   7   7        0.44        0.42      1.22 o 
 -17   7   7        2.33        1.94      1.25 o 
 -16   7   7        6.70        6.13      1.22 o 
 -15   7   7       57.46       63.18      2.47 o 
 -14   7   7        5.64        3.49      1.00 o 
 -13   7   7       14.63       13.41      1.53 o 
 -12   7   7       25.29       23.35      2.00 o 
 -11   7   7       50.26       51.59      2.00 o 
 -10   7   7       60.06       67.99      2.12 o 
  -9   7   7        3.97        4.49      0.82 o 
  -8   7   7        3.56        2.93      0.60 o 
  -7   7   7        0.65        1.33      0.57 o 
  -6   7   7        8.87        9.52      0.85 o 
  -5   7   7       44.89       46.80      1.46 o 
  -4   7   7      168.05      173.78      2.68 o 
  -3   7   7       56.03       57.92      1.65 o 
  -2   7   7       93.07       90.17      2.15 o 
  -1   7   7      163.37      153.70      2.93 o 
   0   7   7       17.38       20.31      1.68 o 
   1   7   7       15.12       14.26      1.11 o 
   2   7   7      170.89      175.78      3.36 o 
   3   7   7      115.44      113.41      3.34 o 
   4   7   7      164.16      165.36      3.46 o 
   5   7   7       10.18        9.47      1.29 o 
   6   7   7      100.12       87.13      3.43 o 
   7   7   7      183.34      175.39      4.09 o 
   8   7   7      102.86       94.99      3.19 o 
   9   7   7      132.90      131.03      4.80 o 
  10   7   7        2.08       -0.31      1.10 o 
  11   7   7        0.78        0.23      1.32 o 
  12   7   7       13.04       14.64      1.79 o 
  13   7   7        2.75        1.90      1.34 o 
  14   7   7        0.00       -0.36      1.50 o 
  15   7   7        1.77        2.57      1.73 o 
  16   7   7       15.80       11.29      2.76 o 
  17   7   7        1.38       -1.90      2.05 o 
 -20   8   7        0.19       -0.58      1.73 o 
 -19   8   7        1.21        1.81      1.67 o 
 -18   8   7        1.03        0.47      1.28 o 
 -17   8   7        4.44        2.75      1.32 o 
 -16   8   7        0.06        1.43      1.08 o 
 -15   8   7        7.10        8.24      1.39 o 
 -14   8   7       36.20       39.04      2.16 o 
 -13   8   7        5.93        5.08      1.08 o 
 -12   8   7       52.26       51.27      2.15 o 
 -11   8   7       42.41       34.10      1.78 o 
 -10   8   7       30.52       28.42      1.92 o 
  -9   8   7       81.73       83.96      2.35 o 
  -8   8   7        0.20        0.56      0.77 o 
  -7   8   7        0.29        0.88      0.59 o 
  -6   8   7       67.92       63.20      2.19 o 
  -5   8   7        7.65        8.14      1.08 o 
  -4   8   7       26.19       22.47      1.21 o 
  -3   8   7        4.82        4.97      0.73 o 
  -2   8   7       63.29       57.95      1.82 o 
  -1   8   7      108.30      103.56      2.56 o 
   0   8   7       11.58       14.50      1.21 o 
   1   8   7       31.14       29.87      1.49 o 
   2   8   7       20.05       23.46      1.49 o 
   3   8   7        3.23        1.61      0.84 o 
   4   8   7      149.06      146.37      4.25 o 
   5   8   7        5.01        4.67      1.32 o 
   6   8   7        0.00       -0.26      1.04 o 
   7   8   7        6.59        6.08      1.52 o 
   8   8   7        1.16       -0.81      1.05 o 
   9   8   7       21.01       23.26      2.25 o 
  10   8   7       17.46       17.44      1.97 o 
  11   8   7       15.58       15.84      1.97 o 
  12   8   7        1.58        1.64      1.25 o 
  13   8   7        2.43        0.47      1.35 o 
  14   8   7        0.26        0.07      1.70 o 
  15   8   7        7.77        4.28      1.96 o 
  16   8   7        4.95        2.35      2.40 o 
  17   8   7       24.90       26.70      5.29 o 
 -19   9   7        2.28        2.50      1.69 o 
 -18   9   7        2.66        2.02      1.34 o 
 -17   9   7        0.12       -0.45      1.17 o 
 -16   9   7       12.39       10.35      1.56 o 
 -15   9   7        8.94        9.86      1.55 o 
 -14   9   7       59.39       64.76      3.74 o 
 -13   9   7       10.08        6.03      1.25 o 
 -12   9   7       21.25       18.43      1.60 o 
 -11   9   7       33.57       28.68      1.71 o 
 -10   9   7       57.57       57.69      2.76 o 
  -9   9   7       43.32       40.36      1.73 o 
  -8   9   7        5.64        7.08      1.19 o 
  -7   9   7      181.77      185.21      3.53 o 
  -6   9   7        6.65        6.14      0.92 o 
  -5   9   7      243.81      244.21      4.71 o 
  -4   9   7        2.27        1.58      0.73 o 
  -3   9   7       10.39       10.65      1.26 o 
  -2   9   7        6.14        6.44      1.00 o 
  -1   9   7       43.43       40.41      1.81 o 
   0   9   7      202.34      193.69      3.96 o 
   1   9   7       61.59       59.98      2.27 o 
   2   9   7        5.49        4.92      1.00 o 
   3   9   7        1.79        0.47      0.88 o 
   4   9   7      226.28      210.79      5.40 o 
   5   9   7       19.52       18.22      2.37 o 
   6   9   7        9.99       16.20      1.92 o 
   7   9   7        8.55        7.91      1.88 o 
   8   9   7       14.37       11.35      1.79 o 
   9   9   7       36.14       42.51      2.83 o 
  10   9   7       22.98       24.26      2.26 o 
  11   9   7       91.71       85.27      3.52 o 
  12   9   7      174.07      188.88      4.68 o 
  13   9   7       72.76       76.88      3.84 o 
  14   9   7       61.98       73.06      4.21 o 
  15   9   7        6.55        5.07      2.56 o 
  16   9   7        0.15        1.06      2.20 o 
 -19  10   7       10.29        8.57      2.72 o 
 -18  10   7        9.04        5.49      1.70 o 
 -17  10   7        9.88        5.71      1.48 o 
 -16  10   7        0.10       -0.36      1.11 o 
 -15  10   7        0.07        0.86      1.13 o 
 -14  10   7        9.47       14.34      1.66 o 
 -13  10   7        3.32        3.96      1.12 o 
 -12  10   7       87.87       86.22      2.82 o 
 -11  10   7       14.77       16.79      1.50 o 
 -10  10   7        9.26        4.89      1.05 o 
  -9  10   7       70.80       71.99      2.98 o 
  -8  10   7        0.60        0.81      0.84 o 
  -7  10   7       54.56       53.96      1.99 o 
  -6  10   7       67.53       75.51      2.25 o 
  -5  10   7        0.02        2.64      0.93 o 
  -4  10   7       87.95       90.03      2.70 o 
  -3  10   7      239.12      247.12      4.64 o 
  -2  10   7      115.79      113.06      3.09 o 
  -1  10   7       74.92       75.05      2.90 o 
   0  10   7       17.98       19.22      2.48 o 
   1  10   7        0.02        0.69      1.32 o 
   2  10   7       29.44       30.53      2.14 o 
   3  10   7        1.79        1.59      1.12 o 
   4  10   7        4.76        5.54      1.29 o 
   5  10   7       43.09       51.22      2.68 o 
   6  10   7        0.59       -0.95      0.95 o 
   7  10   7        0.50        0.81      1.18 o 
   8  10   7        0.86       -0.35      1.19 o 
   9  10   7       39.57       42.91      2.96 o 
  10  10   7        7.69        8.66      1.63 o 
  11  10   7        2.20        3.01      1.59 o 
  12  10   7        6.05        2.36      1.63 o 
  13  10   7        2.40        0.49      1.73 o 
  14  10   7       11.92       13.09      2.57 o 
  15  10   7        6.31        7.70      2.76 o 
  16  10   7        0.12        1.91      2.10 o 
 -18  11   7        3.26        2.47      1.72 o 
 -17  11   7        4.00        2.91      1.41 o 
 -16  11   7        3.13        0.19      1.18 o 
 -15  11   7        0.98       -1.15      1.15 o 
 -14  11   7        1.35        0.01      1.01 o 
 -13  11   7       22.72       22.32      1.97 o 
 -12  11   7        0.19        0.17      1.03 o 
 -11  11   7       99.75      103.43      3.03 o 
 -10  11   7        0.89        2.26      1.05 o 
  -9  11   7        3.91        2.71      0.89 o 
  -8  11   7      201.73      195.19      4.33 o 
  -7  11   7       32.61       33.16      1.75 o 
  -6  11   7       19.05       17.81      1.39 o 
  -5  11   7        0.23       -0.11      0.74 o 
  -4  11   7       56.93       55.75      2.27 o 
  -3  11   7       38.09       39.09      3.18 o 
  -2  11   7      317.93      316.93      5.64 o 
  -1  11   7       44.41       39.62      2.36 o 
   0  11   7       11.96        7.18      1.43 o 
   1  11   7       40.41       35.92      2.39 o 
   2  11   7        4.86        2.75      1.23 o 
   3  11   7        9.63        9.32      1.46 o 
   4  11   7        7.02       10.26      1.54 o 
   5  11   7       17.54       11.05      1.70 o 
   6  11   7        3.18        1.23      1.25 o 
   7  11   7        1.10        1.49      1.30 o 
   8  11   7       19.89       12.68      2.00 o 
   9  11   7       17.15       23.16      2.72 o 
  10  11   7       20.98       15.71      1.97 o 
  11  11   7        0.40       -0.23      1.44 o 
  12  11   7       12.95        7.60      2.09 o 
  13  11   7       69.42       74.14      4.81 o 
  14  11   7       10.36       14.18      2.89 o 
  15  11   7        5.74        5.97      2.57 o 
 -18  12   7        0.02        0.39      1.52 o 
 -17  12   7        0.00        2.82      1.50 o 
 -16  12   7        1.56        1.34      1.31 o 
 -15  12   7        0.95        2.54      1.31 o 
 -14  12   7        0.29        0.35      1.17 o 
 -13  12   7       34.14       34.66      2.20 o 
 -12  12   7       11.79       13.20      1.60 o 
 -11  12   7       45.61       48.40      2.47 o 
 -10  12   7       32.07       30.03      2.00 o 
  -9  12   7       21.10       17.81      1.52 o 
  -8  12   7        1.43        1.97      0.97 o 
  -7  12   7       42.52       44.69      2.07 o 
  -6  12   7       28.30       34.58      2.71 o 
  -5  12   7        0.44        0.40      1.00 o 
  -4  12   7        5.59        4.91      1.12 o 
  -3  12   7        6.42        6.55      1.71 o 
  -2  12   7       28.13       28.10      2.14 o 
  -1  12   7      193.43      191.56      5.12 o 
   0  12   7        0.01       -1.03      1.09 o 
   1  12   7      287.55      307.96      6.74 o 
   2  12   7       26.10       25.44      2.28 o 
   3  12   7        7.71        5.94      1.54 o 
   4  12   7        0.07       -1.08      1.08 o 
   5  12   7       43.53       47.80      2.73 o 
   6  12   7        1.34        2.01      1.66 o 
   7  12   7       43.35       51.00      3.10 o 
   8  12   7       13.84       12.31      1.93 o 
   9  12   7        3.81        3.20      1.44 o 
  10  12   7       54.73       56.96      3.07 o 
  11  12   7        1.66        4.79      1.96 o 
  12  12   7        9.09        7.49      2.45 o 
  13  12   7        0.59       -1.22      2.05 o 
  14  12   7        3.11        7.22      2.70 o 
  15  12   7        1.81        0.75      3.34 o 
 -17  13   7       18.11       21.53      3.77 o 
 -16  13   7       23.08       19.11      2.31 o 
 -15  13   7        0.29        0.44      1.26 o 
 -14  13   7       22.92       21.33      2.57 o 
 -13  13   7        6.93        6.48      1.47 o 
 -12  13   7       31.92       38.01      2.39 o 
 -11  13   7        0.50        0.33      1.19 o 
 -10  13   7        0.17        1.03      1.10 o 
  -9  13   7        8.12        8.07      1.27 o 
  -8  13   7       31.30       31.30      1.71 o 
  -7  13   7        9.91        7.65      1.31 o 
  -6  13   7       24.62       20.67      1.72 o 
  -5  13   7        0.32       -0.47      0.95 o 
  -4  13   7       99.46       99.18      4.78 o 
  -3  13   7        3.00        3.83      1.22 o 
  -2  13   7        0.51       -0.11      0.99 o 
  -1  13   7       20.75       20.50      1.86 o 
   0  13   7      138.46      133.49      5.00 o 
   1  13   7        2.22        2.87      1.80 o 
   2  13   7        1.88        0.70      1.29 o 
   3  13   7        3.20        0.94      1.57 o 
   4  13   7       24.75       19.82      2.26 o 
   5  13   7        0.39       -1.12      1.12 o 
   6  13   7       83.27       91.82      3.83 o 
   7  13   7       12.82       12.05      2.26 o 
   8  13   7       15.25       16.10      1.91 o 
   9  13   7       13.64       12.76      1.75 o 
  10  13   7        3.48        2.06      1.60 o 
  11  13   7       75.83       89.22      4.97 o 
  12  13   7       23.16       29.33      3.55 o 
  13  13   7        0.56       -0.20      2.10 o 
  14  13   7       10.86       12.93      3.48 o 
 -17  14   7        0.13        0.79      2.77 o 
 -16  14   7        3.18        4.82      2.06 o 
 -15  14   7       15.24       19.56      2.12 o 
 -14  14   7        1.48        3.51      1.42 o 
 -13  14   7        9.38        7.63      1.53 o 
 -12  14   7        8.56        5.89      1.52 o 
 -11  14   7       17.22       17.92      1.74 o 
 -10  14   7       49.07       55.68      2.56 o 
  -9  14   7       20.45       23.60      1.86 o 
  -8  14   7       14.32       15.20      1.52 o 
  -7  14   7       92.79      100.10      4.84 o 
  -6  14   7        8.43        9.40      1.38 o 
  -5  14   7       12.55       13.88      1.63 o 
  -4  14   7       18.63       18.54      1.91 o 
  -3  14   7        2.36        3.58      1.28 o 
  -2  14   7        0.64       -0.73      1.14 o 
  -1  14   7        1.03        0.49      1.10 o 
   0  14   7        9.72       11.21      1.94 o 
   1  14   7       85.15       98.52      4.02 o 
   2  14   7      101.15       97.78      4.06 o 
   3  14   7        0.82       -1.30      1.35 o 
   4  14   7        0.03       -0.28      2.10 o 
   5  14   7        8.95        8.61      1.89 o 
   6  14   7        7.26        3.84      1.66 o 
   7  14   7        0.27        0.00      1.32 o 
   8  14   7        0.11        0.25      1.24 o 
   9  14   7        5.48        6.93      1.88 o 
  10  14   7       41.81       42.68      3.59 o 
  11  14   7       73.69       89.66      5.33 o 
  12  14   7        2.61        7.13      2.56 o 
  13  14   7        3.88        2.56      2.32 o 
 -16  15   7        4.45        5.38      2.06 o 
 -15  15   7        0.76       -0.21      1.70 o 
 -14  15   7        6.82        5.71      1.65 o 
 -13  15   7        2.55        2.57      1.47 o 
 -12  15   7       17.75       17.84      2.04 o 
 -11  15   7        8.64        9.23      1.58 o 
 -10  15   7        2.13        1.48      1.15 o 
  -9  15   7        1.35        2.49      1.24 o 
  -8  15   7        8.00        6.60      1.37 o 
  -7  15   7        0.37        0.64      1.22 o 
  -6  15   7        1.12        1.55      1.22 o 
  -5  15   7       36.87       32.20      2.23 o 
  -4  15   7        0.37       -1.00      1.00 o 
  -3  15   7       24.12       28.33      2.16 o 
  -2  15   7       30.68       30.23      2.28 o 
  -1  15   7        3.36        3.10      1.36 o 
   0  15   7        3.50        4.86      1.70 o 
   1  15   7        1.04        1.12      1.44 o 
   2  15   7      109.40      122.09      5.52 o 
   3  15   7       20.44       18.44      2.45 o 
   4  15   7        0.32        0.33      1.43 o 
   5  15   7        0.58        1.35      1.71 o 
   6  15   7        5.90        1.88      1.58 o 
   7  15   7       14.45       13.18      1.86 o 
   8  15   7       37.26       42.07      3.15 o 
   9  15   7        5.94        5.78      2.81 o 
  10  15   7       49.82       52.93      3.91 o 
  11  15   7        0.01        3.22      3.91 o 
  12  15   7        0.06        4.21      2.47 o 
  13  15   7        7.27       -1.82      4.25 o 
 -15  16   7        0.12        1.31      1.89 o 
 -14  16   7        9.85        9.43      3.07 o 
 -13  16   7        0.99       -0.13      1.42 o 
 -12  16   7        0.15       -1.21      1.21 o 
 -11  16   7        4.83        4.65      1.45 o 
 -10  16   7        0.41       -0.52      1.10 o 
  -9  16   7        0.00        1.05      1.31 o 
  -8  16   7       18.33       19.17      1.77 o 
  -7  16   7        1.54        3.12      1.36 o 
  -6  16   7        0.22        0.42      1.21 o 
  -5  16   7        0.56        1.34      1.19 o 
  -4  16   7        0.76       -0.35      1.22 o 
  -3  16   7        3.63        2.30      1.45 o 
  -2  16   7       52.75       58.22      3.05 o 
  -1  16   7        6.56        5.66      1.56 o 
   0  16   7       12.67        7.51      1.80 o 
   1  16   7       25.56       27.26      3.59 o 
   2  16   7        5.35        3.15      1.75 o 
   3  16   7        7.47        7.45      2.63 o 
   4  16   7       11.05       14.40      2.14 o 
   5  16   7        5.10        4.91      1.72 o 
   6  16   7        3.16        1.10      1.65 o 
   7  16   7      146.12      144.33      5.50 o 
   8  16   7       44.70       48.85      8.68 o 
   9  16   7       22.79       20.10      3.16 o 
  10  16   7        0.30        0.41      1.81 o 
  11  16   7        1.08        0.11      1.96 o 
  12  16   7        1.55       -0.32      2.05 o 
 -14  17   7        0.13        2.24      2.04 o 
 -13  17   7       12.24       13.29      2.47 o 
 -12  17   7        0.89        0.45      1.37 o 
 -11  17   7        1.80        3.05      1.58 o 
 -10  17   7        8.59        7.69      1.78 o 
  -9  17   7        0.31        0.76      1.45 o 
  -8  17   7        0.30        0.57      1.12 o 
  -7  17   7        0.37       -0.37      1.26 o 
  -6  17   7        1.99        2.43      1.29 o 
  -5  17   7        3.86        5.87      1.49 o 
  -4  17   7        1.96        0.38      1.24 o 
  -3  17   7       29.37       31.98      2.42 o 
  -2  17   7        0.10       -0.50      1.28 o 
  -1  17   7        9.70       10.58      1.76 o 
   0  17   7       42.18       44.83      2.88 o 
   1  17   7        2.21        1.71      1.93 o 
   2  17   7       10.05       13.87      2.45 o 
   3  17   7       13.89       15.95      2.21 o 
   4  17   7       14.40       10.79      2.01 o 
   5  17   7       32.21       33.37      3.47 o 
   6  17   7       13.59       10.46      2.67 o 
   7  17   7        7.30        6.90      3.48 o 
   8  17   7        2.62        5.86      5.68 o 
   9  17   7        9.24        5.85      3.34 o 
  10  17   7       22.75       22.06      3.01 o 
  11  17   7        0.87        3.26      2.32 o 
 -13  18   7        5.98        5.48      2.32 o 
 -12  18   7        5.85        4.82      2.40 o 
 -11  18   7        0.00        3.44      1.93 o 
 -10  18   7        0.61       -0.99      1.43 o 
  -9  18   7        0.00        1.40      1.36 o 
  -8  18   7        0.29       -0.35      1.14 o 
  -7  18   7        1.93        0.16      1.19 o 
  -6  18   7        1.19       -0.31      1.24 o 
  -5  18   7        1.60        2.48      1.42 o 
  -4  18   7        7.91        7.03      1.64 o 
  -3  18   7       11.50       12.02      1.83 o 
  -2  18   7        3.32        2.61      1.39 o 
  -1  18   7       25.75       19.54      2.34 o 
   0  18   7        9.08        7.37      2.36 o 
   1  18   7        7.21        9.38      2.21 o 
   2  18   7       22.52       21.96      2.32 o 
   3  18   7       10.04        7.19      2.04 o 
   4  18   7        1.89        5.49      4.44 o 
   5  18   7        0.67        2.43      3.64 o 
   6  18   7       31.50       38.17      3.89 o 
   7  18   7        1.78       -0.65      2.15 o 
   8  18   7        1.52       -2.80      2.80 o 
   9  18   7       14.66       25.26      4.81 o 
 -11  19   7        5.24        7.39      2.63 o 
 -10  19   7        1.61        3.36      2.32 o 
  -9  19   7        4.08        4.63      1.96 o 
  -8  19   7        0.47       -0.15      1.46 o 
  -7  19   7       32.03       36.97      2.57 o 
  -6  19   7       10.13        6.84      1.82 o 
  -5  19   7       12.00        8.57      1.95 o 
  -4  19   7        1.69        1.03      1.56 o 
  -3  19   7        0.09        0.67      1.63 o 
  -2  19   7        7.50        3.94      1.58 o 
  -1  19   7        0.27        1.62      1.31 o 
   0  19   7        7.91        7.07      1.72 o 
   1  19   7        2.15        1.10      1.73 o 
   2  19   7       14.37       16.11      2.50 o 
   3  19   7       86.77       95.35      6.01 o 
   4  19   7       28.78       39.85      4.30 o 
   5  19   7        3.42        0.91      2.58 o 
   6  19   7       35.84       44.12      4.25 o 
   7  19   7        2.79        5.03      2.63 o 
   8  19   7        0.03        0.58      3.01 o 
  -9  20   7        0.56       -1.21      2.58 o 
  -8  20   7        0.00        2.31      2.20 o 
  -7  20   7        0.09       -0.38      1.73 o 
  -6  20   7        0.73        2.62      1.50 o 
  -5  20   7        2.22        2.56      1.47 o 
  -4  20   7        1.77        0.72      1.77 o 
  -3  20   7       20.17       16.25      2.57 o 
  -2  20   7        0.81        0.59      1.54 o 
  -1  20   7        3.31        5.89      2.08 o 
   0  20   7        1.29       -1.82      2.45 o 
   1  20   7        0.80        2.58      1.97 o 
   2  20   7        1.42        2.43      2.10 o 
   3  20   7        1.13       -0.68      1.97 o 
   4  20   7       20.71       20.72      3.87 o 
   5  20   7        0.89        0.91      2.33 o 
   6  20   7       25.21       28.46      6.38 o 
  -7  21   7        0.07        1.01      1.89 o 
  -6  21   7        0.11       -1.87      1.87 o 
  -5  21   7        0.00        1.25      2.14 o 
  -4  21   7        1.12        2.07      2.78 o 
  -3  21   7        4.24        3.29      3.23 o 
  -2  21   7        2.09        3.52      2.32 o 
  -1  21   7        0.78        1.94      2.20 o 
   0  21   7        0.21        0.43      2.20 o 
   1  21   7        4.36        3.95      2.58 o 
   2  21   7        3.59        2.38      2.77 o 
   3  21   7        0.04        4.25      2.77 o 
   4  21   7       10.93        5.16      3.01 o 
 -20   0   8        1.23        1.54      2.58 o 
 -19   0   8        4.48        3.40      2.02 o 
 -18   0   8        8.32        3.99      2.00 o 
 -17   0   8        0.01       -0.23      1.55 o 
 -16   0   8        6.35        2.86      1.53 o 
 -15   0   8        2.84       -0.61      1.21 o 
 -14   0   8       28.90       28.16      2.63 o 
 -13   0   8        6.32        7.42      1.68 o 
 -12   0   8        2.92        0.33      1.19 o 
 -11   0   8       21.31       24.31      1.79 o 
 -10   0   8        8.82        5.12      1.21 o 
  -9   0   8       48.45       41.88      2.30 o 
  -8   0   8       45.39       48.61      2.20 o 
  -7   0   8      133.92      125.29      4.69 o 
  -6   0   8      113.49      102.32      4.56 o 
  -5   0   8       20.83        9.85      1.15 o 
  -4   0   8      176.73      196.70      9.48 o 
  -3   0   8       17.75       17.00      2.87 o 
  -2   0   8      133.29      132.20      2.93 o 
  -1   0   8       77.31       80.57      2.67 o 
   0   0   8      177.93      186.84      3.51 o 
   1   0   8      566.43      568.80      7.98 o 
   2   0   8       20.68       20.92      1.37 o 
   3   0   8        0.04       -0.29      0.73 o 
   4   0   8        3.28        1.25      1.83 o 
   5   0   8      185.96      182.00      4.78 o 
   6   0   8      109.84      104.09      3.74 o 
   7   0   8       53.53       50.86      2.87 o 
   8   0   8        7.05        8.10      2.19 o 
   9   0   8       29.73       25.51      2.45 o 
  10   0   8        1.73       -1.30      1.35 o 
  11   0   8       12.00       12.55      3.53 o 
  12   0   8       18.51       23.18      3.12 o 
  13   0   8       28.55       28.63      3.47 o 
  14   0   8       31.32       22.50      3.26 o 
  15   0   8        0.20        2.97      2.32 o 
  16   0   8       13.54       10.68      3.63 o 
 -20   1   8        4.33        6.54      2.13 o 
 -19   1   8        5.27        1.96      1.35 o 
 -18   1   8        6.88        6.50      1.41 o 
 -17   1   8        1.89        2.73      1.28 o 
 -16   1   8        1.04        1.49      1.10 o 
 -15   1   8        0.00       -0.77      0.77 o 
 -14   1   8        6.91        6.39      1.22 o 
 -13   1   8        1.27        0.32      0.83 o 
 -12   1   8        5.62        5.65      0.96 o 
 -11   1   8       67.12       64.69      3.85 o 
 -10   1   8       20.98       13.19      0.98 o 
  -9   1   8        9.19       13.90      1.35 o 
  -8   1   8       70.29       70.38      1.59 o 
  -7   1   8       98.28       80.31      1.88 o 
  -6   1   8        2.12        3.05      1.31 o 
  -5   1   8       12.25       12.45      1.49 o 
  -4   1   8       41.62       36.25      1.96 o 
  -3   1   8       18.34       13.31      0.90 o 
  -2   1   8      120.56      106.22      2.09 o 
  -1   1   8       96.07       89.51      2.10 o 
   0   1   8       22.72       26.66      1.13 o 
   1   1   8        6.21        8.84      0.77 o 
   2   1   8        2.16        2.69      0.62 o 
   3   1   8       53.45       53.92      1.69 o 
   4   1   8       49.25       46.22      1.72 o 
   5   1   8        9.38        8.87      1.11 o 
   6   1   8       28.73       26.29      1.64 o 
   7   1   8        1.97        1.27      0.92 o 
   8   1   8        2.61        1.81      0.98 o 
   9   1   8        2.04       -0.07      1.04 o 
  10   1   8        3.87        2.82      1.12 o 
  11   1   8        0.22        1.33      1.21 o 
  12   1   8       27.53       30.13      2.25 o 
  13   1   8        0.33        0.50      1.24 o 
  14   1   8       15.90       16.56      2.29 o 
  15   1   8       18.02       18.76      2.23 o 
  16   1   8        0.02       -1.35      1.35 o 
 -20   2   8        1.18        1.94      1.89 o 
 -19   2   8        0.26        1.19      1.35 o 
 -18   2   8       12.15       12.08      1.84 o 
 -17   2   8        6.51        7.30      1.45 o 
 -16   2   8       34.21       34.88      2.06 o 
 -15   2   8        3.43        3.74      1.06 o 
 -14   2   8        7.03        7.01      1.19 o 
 -13   2   8       42.44       52.05      2.81 o 
 -12   2   8       26.23       25.16      1.51 o 
 -11   2   8       61.35       62.92      2.03 o 
 -10   2   8       25.42       25.01      1.26 o 
  -9   2   8       15.42       16.01      1.24 o 
  -8   2   8        0.68        1.39      0.62 o 
  -7   2   8        2.25        1.71      0.58 o 
  -6   2   8       76.19       71.20      1.90 o 
  -5   2   8       16.60       16.47      1.65 o 
  -4   2   8       41.16       44.16      1.36 o 
  -3   2   8       82.13       90.73      1.94 o 
  -2   2   8      124.46      131.24      2.24 o 
  -1   2   8       17.66       22.64      0.95 o 
   0   2   8      163.17      152.45      2.19 o 
   1   2   8        5.23        4.04      0.63 o 
   2   2   8      110.92      109.06      2.79 o 
   3   2   8        6.94        5.33      0.84 o 
   4   2   8       99.09       99.10      2.61 o 
   5   2   8       46.95       45.89      1.82 o 
   6   2   8       38.69       37.37      1.85 o 
   7   2   8        0.53        0.76      0.89 o 
   8   2   8        3.56        2.06      1.04 o 
   9   2   8       20.44       18.07      1.67 o 
  10   2   8       13.03       16.31      1.75 o 
  11   2   8        6.56        1.15      1.22 o 
  12   2   8        0.97        3.41      1.22 o 
  13   2   8        0.99        1.31      1.29 o 
  14   2   8       15.74       19.08      2.20 o 
  15   2   8        1.14        1.28      1.53 o 
  16   2   8       19.34       20.21      2.32 o 
 -20   3   8        0.99        0.00      2.15 o 
 -19   3   8        8.23        6.00      2.07 o 
 -18   3   8        1.62        0.82      1.24 o 
 -17   3   8       11.60       12.27      2.07 o 
 -16   3   8        0.09        0.55      0.98 o 
 -15   3   8       12.12       14.09      1.50 o 
 -14   3   8        0.65        1.79      0.98 o 
 -13   3   8       29.92       31.52      1.70 o 
 -12   3   8        7.03        6.08      0.95 o 
 -11   3   8        0.20       -0.44      0.73 o 
 -10   3   8       18.66       16.75      1.13 o 
  -9   3   8       20.96       17.60      1.31 o 
  -8   3   8        0.35        1.29      0.65 o 
  -7   3   8       18.50       17.74      0.95 o 
  -6   3   8        1.65       -0.11      0.70 o 
  -5   3   8        2.48        2.83      0.71 o 
  -4   3   8      121.80      105.86      2.27 o 
  -3   3   8      345.03      316.43      4.45 o 
  -2   3   8       48.57       36.17      1.33 o 
  -1   3   8        1.19        1.65      0.72 o 
   0   3   8        1.78        1.34      0.54 o 
   1   3   8        7.51        5.38      0.71 o 
   2   3   8        1.56        0.48      0.56 o 
   3   3   8        0.14       -0.79      0.79 o 
   4   3   8       61.74       60.67      2.02 o 
   5   3   8       14.81       16.70      1.36 o 
   6   3   8        3.06        1.51      0.94 o 
   7   3   8       39.83       37.59      2.00 o 
   8   3   8       18.08       16.03      1.50 o 
   9   3   8       77.46       79.07      2.83 o 
  10   3   8       70.42       71.94      2.91 o 
  11   3   8       16.62       19.13      1.80 o 
  12   3   8        2.35        2.05      1.24 o 
  13   3   8        0.67        0.15      1.26 o 
  14   3   8        0.62       -0.86      1.33 o 
  15   3   8        4.52        7.62      1.99 o 
  16   3   8        7.98        8.73      1.95 o 
 -20   4   8        0.59        0.88      2.33 o 
 -19   4   8        7.38        8.55      2.29 o 
 -18   4   8        0.00        0.66      1.31 o 
 -17   4   8        1.51        2.16      1.28 o 
 -16   4   8        9.75        9.34      1.42 o 
 -15   4   8       22.86       24.73      1.83 o 
 -14   4   8       20.99       22.43      1.80 o 
 -13   4   8        4.85        4.19      0.93 o 
 -12   4   8       13.43       13.45      1.14 o 
 -11   4   8        0.10        0.64      0.68 o 
 -10   4   8       12.19       12.81      1.21 o 
  -9   4   8       13.82       12.31      0.97 o 
  -8   4   8       93.28       94.50      2.19 o 
  -7   4   8       11.83       15.60      1.31 o 
  -6   4   8       10.34       15.87      1.39 o 
  -5   4   8       48.01       44.05      1.68 o 
  -4   4   8       32.57       35.92      1.99 o 
  -3   4   8       25.02       21.83      1.09 o 
  -2   4   8        5.28        3.64      0.81 o 
  -1   4   8      158.79      172.32      4.05 o 
   0   4   8       21.18       24.28      1.45 o 
   1   4   8        0.06        0.01      0.57 o 
   2   4   8       40.48       39.06      1.96 o 
   3   4   8      102.44       98.19      2.59 o 
   4   4   8       34.05       36.63      1.78 o 
   5   4   8       36.36       38.62      2.19 o 
   6   4   8       39.50       33.15      1.80 o 
   7   4   8       12.09       12.91      1.40 o 
   8   4   8       28.04       30.02      1.89 o 
   9   4   8       14.51       12.30      1.60 o 
  10   4   8       20.37       21.19      1.87 o 
  11   4   8       10.00       12.18      1.56 o 
  12   4   8       12.15       13.53      1.78 o 
  13   4   8        0.00        0.59      1.31 o 
  14   4   8        6.49        4.94      1.64 o 
  15   4   8        0.06       -1.02      1.44 o 
  16   4   8        0.36       -0.30      1.96 o 
 -19   5   8        0.23       -0.05      1.60 o 
 -18   5   8        2.97        1.88      1.34 o 
 -17   5   8        6.82        5.95      1.36 o 
 -16   5   8        8.89        6.56      1.59 o 
 -15   5   8        3.77        4.84      1.23 o 
 -14   5   8        7.88        7.28      1.16 o 
 -13   5   8        4.91        3.07      0.95 o 
 -12   5   8        2.94        3.52      1.20 o 
 -11   5   8        2.60        3.34      0.85 o 
 -10   5   8        0.15       -0.60      0.60 o 
  -9   5   8        3.63        4.16      1.23 o 
  -8   5   8       21.22       23.88      1.29 o 
  -7   5   8        2.39        5.89      1.06 o 
  -6   5   8      136.37      126.32      2.89 o 
  -5   5   8       38.80       39.56      1.91 o 
  -4   5   8       27.23       27.20      1.57 o 
  -3   5   8       49.12       42.18      1.57 o 
  -2   5   8      106.72      112.89      1.94 o 
  -1   5   8       62.58       60.03      2.28 o 
   0   5   8      181.40      171.79      3.07 o 
   1   5   8        1.92        1.27      0.84 o 
   2   5   8        0.74        1.33      0.86 o 
   3   5   8        0.87        1.58      0.94 o 
   4   5   8       57.98       63.08      2.58 o 
   5   5   8        0.98        0.06      0.91 o 
   6   5   8      120.64      121.14      3.09 o 
   7   5   8      127.49      134.92      3.84 o 
   8   5   8        2.55        2.34      1.11 o 
   9   5   8       48.67       50.09      2.46 o 
  10   5   8       24.69       19.58      1.88 o 
  11   5   8       10.13        8.65      1.58 o 
  12   5   8        1.12        0.65      1.15 o 
  13   5   8       15.30       16.36      2.04 o 
  14   5   8        4.32        5.28      1.64 o 
  15   5   8        0.97        2.18      1.50 o 
  16   5   8       32.39       37.15      4.73 o 
 -19   6   8        0.15        0.97      2.02 o 
 -18   6   8        2.33        2.38      1.40 o 
 -17   6   8        0.01        0.90      1.23 o 
 -16   6   8        0.35       -0.63      0.97 o 
 -15   6   8        3.25        2.37      1.06 o 
 -14   6   8        0.93       -0.86      0.86 o 
 -13   6   8        0.48        0.28      0.87 o 
 -12   6   8        0.29        1.34      0.86 o 
 -11   6   8        0.43        0.05      0.79 o 
 -10   6   8        0.16        1.07      0.70 o 
  -9   6   8        2.49        3.39      0.87 o 
  -8   6   8        1.74        1.06      0.68 o 
  -7   6   8       26.79       24.26      1.28 o 
  -6   6   8        2.45        3.43      0.72 o 
  -5   6   8       17.92       18.76      1.54 o 
  -4   6   8        3.10        2.42      0.73 o 
  -3   6   8       47.99       46.34      1.31 o 
  -2   6   8        8.07        8.93      0.85 o 
  -1   6   8       93.14       91.77      2.44 o 
   0   6   8      242.18      222.17      4.08 o 
   1   6   8      199.32      194.57      4.02 o 
   2   6   8        3.14        3.85      1.36 o 
   3   6   8       15.18       18.16      1.65 o 
   4   6   8        0.52        0.66      0.94 o 
   5   6   8       69.83       64.52      2.73 o 
   6   6   8      328.10      334.43      6.51 o 
   7   6   8       16.78       21.61      2.46 o 
   8   6   8       32.10       29.37      1.92 o 
   9   6   8        0.78        1.96      1.13 o 
  10   6   8       85.97       80.59      3.34 o 
  11   6   8       19.06       11.95      1.70 o 
  12   6   8        9.97        8.95      1.67 o 
  13   6   8        0.02        1.17      1.34 o 
  14   6   8        8.23        8.70      2.21 o 
  15   6   8       17.63       17.24      2.53 o 
  16   6   8       25.18       27.32      5.44 o 
 -19   7   8        0.44        1.58      2.20 o 
 -18   7   8        4.42        5.52      1.72 o 
 -17   7   8        0.35        0.75      1.06 o 
 -16   7   8        0.54       -1.00      1.00 o 
 -15   7   8        4.01        4.61      1.15 o 
 -14   7   8        0.47       -0.55      1.09 o 
 -13   7   8        0.60        1.28      0.92 o 
 -12   7   8        0.15        0.48      0.85 o 
 -11   7   8        2.30        1.85      0.83 o 
 -10   7   8        4.62        3.38      0.89 o 
  -9   7   8       11.98       12.72      1.08 o 
  -8   7   8        5.26        4.94      1.38 o 
  -7   7   8        0.14        1.30      0.82 o 
  -6   7   8       46.68       42.98      2.12 o 
  -5   7   8       30.78       32.40      1.35 o 
  -4   7   8       56.32       55.12      1.71 o 
  -3   7   8        1.57        1.52      0.88 o 
  -2   7   8       51.86       54.04      3.86 o 
  -1   7   8       10.49       10.10      1.20 o 
   0   7   8       22.17       19.56      2.37 o 
   1   7   8       91.62       84.86      2.78 o 
   2   7   8       69.53       64.25      2.51 o 
   3   7   8        8.96        7.73      1.50 o 
   4   7   8       48.95       49.01      2.46 o 
   5   7   8       74.43       68.29      3.00 o 
   6   7   8       52.98       59.77      3.32 o 
   7   7   8        0.40       -0.85      1.23 o 
   8   7   8        0.15       -0.40      1.30 o 
   9   7   8       17.49       22.84      2.17 o 
  10   7   8       17.43       15.21      2.54 o 
  11   7   8        3.17        3.93      1.56 o 
  12   7   8        6.11        6.47      1.88 o 
  13   7   8       18.91       18.92      2.62 o 
  14   7   8        6.64        6.38      1.81 o 
  15   7   8       37.06       42.06      3.75 o 
 -19   8   8       12.62        9.76      3.43 o 
 -18   8   8        2.68        4.89      1.89 o 
 -17   8   8        0.00       -0.04      1.15 o 
 -16   8   8        2.77        1.60      1.17 o 
 -15   8   8        0.47        0.09      0.98 o 
 -14   8   8        0.45       -0.28      1.00 o 
 -13   8   8        9.31        9.23      1.59 o 
 -12   8   8        3.27        3.28      1.00 o 
 -11   8   8       16.64       16.75      1.39 o 
 -10   8   8        0.56        0.56      0.84 o 
  -9   8   8       11.89        8.31      1.08 o 
  -8   8   8        0.00        0.13      0.70 o 
  -7   8   8        9.51       11.10      1.02 o 
  -6   8   8        4.27        4.09      1.03 o 
  -5   8   8        1.94        1.02      0.71 o 
  -4   8   8        9.88       11.69      1.08 o 
  -3   8   8        4.29        4.00      0.88 o 
  -2   8   8        4.30        4.63      1.50 o 
  -1   8   8       16.59       17.64      1.76 o 
   0   8   8       15.25       11.20      1.44 o 
   1   8   8        4.77        4.26      1.05 o 
   2   8   8       40.34       45.64      2.35 o 
   3   8   8       12.44       11.64      1.65 o 
   4   8   8       92.56      100.21      3.36 o 
   5   8   8        0.05       -0.25      1.20 o 
   6   8   8        3.70        3.63      1.34 o 
   7   8   8        3.24        2.01      1.46 o 
   8   8   8       53.64       59.50      3.21 o 
   9   8   8        4.61        3.49      1.57 o 
  10   8   8        0.27       -1.50      1.50 o 
  11   8   8       21.91       24.72      2.70 o 
  12   8   8       38.77       43.24      3.69 o 
  13   8   8       33.44       34.34      3.13 o 
  14   8   8        0.00        0.24      1.64 o 
  15   8   8        8.07        6.14      2.26 o 
 -18   9   8        3.17        5.89      1.85 o 
 -17   9   8        6.73        7.46      1.45 o 
 -16   9   8        0.17        1.19      1.07 o 
 -15   9   8        0.92        1.62      1.15 o 
 -14   9   8       30.69       32.61      2.47 o 
 -13   9   8       14.35       14.56      1.52 o 
 -12   9   8        7.09       10.18      1.36 o 
 -11   9   8        5.87        3.52      0.96 o 
 -10   9   8        7.24        5.71      1.07 o 
  -9   9   8        0.32        0.68      0.71 o 
  -8   9   8       21.34       24.16      1.57 o 
  -7   9   8        0.43        1.23      0.78 o 
  -6   9   8        4.05        4.34      0.94 o 
  -5   9   8       13.96       12.30      1.17 o 
  -4   9   8        7.33        5.45      0.99 o 
  -3   9   8        4.56        4.70      1.11 o 
  -2   9   8        0.01        0.87      0.70 o 
  -1   9   8        4.13        2.81      1.20 o 
   0   9   8       17.38       19.41      2.80 o 
   1   9   8        6.49        6.12      1.43 o 
   2   9   8       20.83       24.33      2.00 o 
   3   9   8       21.01       18.26      2.49 o 
   4   9   8       21.90       16.81      1.86 o 
   5   9   8        1.35        1.40      1.23 o 
   6   9   8       13.05       11.97      2.17 o 
   7   9   8        1.57       -1.11      1.35 o 
   8   9   8        0.00       -0.95      1.98 o 
   9   9   8       17.38       17.04      2.26 o 
  10   9   8        3.23        2.11      1.60 o 
  11   9   8        5.29        5.46      1.84 o 
  12   9   8       12.18       14.06      2.47 o 
  13   9   8        0.61        1.37      1.64 o 
  14   9   8        1.39        1.21      2.14 o 
  15   9   8        1.17        0.45      2.56 o 
 -18  10   8        0.01        1.42      2.10 o 
 -17  10   8        5.56        5.94      1.93 o 
 -16  10   8        2.19        0.92      1.22 o 
 -15  10   8        2.71        2.49      1.21 o 
 -14  10   8        2.76        3.35      1.19 o 
 -13  10   8        5.21        6.05      1.25 o 
 -12  10   8       14.91       14.84      1.48 o 
 -11  10   8        1.18        1.01      0.95 o 
 -10  10   8        0.45        0.61      0.91 o 
  -9  10   8       10.23       10.45      1.11 o 
  -8  10   8        1.58        3.98      1.01 o 
  -7  10   8       10.38       12.17      1.25 o 
  -6  10   8       12.67       13.88      1.28 o 
  -5  10   8       26.26       23.81      1.63 o 
  -4  10   8       11.12        9.44      1.23 o 
  -3  10   8        1.51        1.40      1.48 o 
  -2  10   8       19.41       18.37      1.47 o 
  -1  10   8        6.57        6.14      1.28 o 
   0  10   8       17.79       22.75      2.36 o 
   1  10   8       33.73       32.92      2.41 o 
   2  10   8       44.36       43.80      2.69 o 
   3  10   8      157.92      169.08      4.52 o 
   4  10   8       79.32       86.46      3.34 o 
   5  10   8        3.57        1.70      1.29 o 
   6  10   8        2.74        2.56      1.38 o 
   7  10   8        2.78        3.26      1.54 o 
   8  10   8       16.58       17.96      2.30 o 
   9  10   8        2.72        1.07      1.49 o 
  10  10   8        0.03        0.17      1.73 o 
  11  10   8        4.21        1.67      1.82 o 
  12  10   8        6.05        2.59      2.28 o 
  13  10   8       31.79       34.37      3.52 o 
  14  10   8       45.51       56.93      7.48 o 
 -17  11   8        6.65        6.16      1.87 o 
 -16  11   8        5.16        3.36      1.60 o 
 -15  11   8        2.49        2.09      1.19 o 
 -14  11   8        0.56        0.70      1.08 o 
 -13  11   8        2.36        1.65      1.15 o 
 -12  11   8       10.87        9.01      1.78 o 
 -11  11   8        9.80        7.14      1.26 o 
 -10  11   8        8.93        6.42      1.30 o 
  -9  11   8        4.69        6.70      1.12 o 
  -8  11   8        3.33        2.95      1.07 o 
  -7  11   8       14.32       11.62      1.31 o 
  -6  11   8        0.10        1.53      1.04 o 
  -5  11   8       37.28       41.71      2.03 o 
  -4  11   8        6.61        5.15      1.22 o 
  -3  11   8       10.66       10.28      1.34 o 
  -2  11   8       18.43       19.67      1.63 o 
  -1  11   8       35.36       41.64      3.34 o 
   0  11   8        6.91        7.89      1.44 o 
   1  11   8        3.36        4.34      1.43 o 
   2  11   8        3.00        2.78      1.35 o 
   3  11   8        0.87        2.52      1.35 o 
   4  11   8        0.05       -0.57      1.03 o 
   5  11   8        0.14        1.04      1.24 o 
   6  11   8        0.31       -0.82      1.24 o 
   7  11   8       10.32        7.54      1.78 o 
   8  11   8       49.49       57.75      3.39 o 
   9  11   8        1.34        2.83      1.62 o 
  10  11   8       21.51       21.99      2.75 o 
  11  11   8       28.13       26.80      2.95 o 
  12  11   8        0.33        1.21      1.93 o 
  13  11   8        5.43       11.06      3.98 o 
  14  11   8        0.01        0.37      2.77 o 
 -17  12   8        5.64        6.84      3.20 o 
 -16  12   8        1.71        1.60      1.63 o 
 -15  12   8        2.35        2.31      1.21 o 
 -14  12   8        2.79        2.47      1.21 o 
 -13  12   8       10.13       11.80      1.67 o 
 -12  12   8        0.86        1.49      1.19 o 
 -11  12   8       11.09       10.15      1.52 o 
 -10  12   8       17.68       16.86      1.60 o 
  -9  12   8       22.92       17.80      1.39 o 
  -8  12   8        2.33        2.11      1.02 o 
  -7  12   8        3.78        3.03      1.05 o 
  -6  12   8        1.48        1.73      1.01 o 
  -5  12   8       10.43       10.74      1.42 o 
  -4  12   8       57.61       57.29      2.52 o 
  -3  12   8       15.34       15.76      1.63 o 
  -2  12   8        0.04       -0.73      0.94 o 
  -1  12   8        8.54        7.78      1.33 o 
   0  12   8        5.52        5.59      1.67 o 
   1  12   8       61.10       65.16      3.24 o 
   2  12   8        1.65        1.97      1.43 o 
   3  12   8        6.66        5.58      1.67 o 
   4  12   8        8.14        5.52      1.57 o 
   5  12   8        6.69        7.35      2.24 o 
   6  12   8        0.60       -0.90      1.41 o 
   7  12   8        1.19        2.39      1.58 o 
   8  12   8        0.59        1.85      1.62 o 
   9  12   8       18.82       21.69      2.73 o 
  10  12   8       89.60       98.84      5.00 o 
  11  12   8        0.81        1.45      1.72 o 
  12  12   8        1.17       -0.27      1.84 o 
  13  12   8        3.04        1.98      2.32 o 
 -16  13   8        0.59        0.37      2.37 o 
 -15  13   8        2.60        3.99      1.84 o 
 -14  13   8        0.41        0.94      1.29 o 
 -13  13   8        0.07       -0.02      1.08 o 
 -12  13   8       21.88       19.93      1.94 o 
 -11  13   8        0.66        2.31      1.19 o 
 -10  13   8       12.81       15.62      1.63 o 
  -9  13   8        2.32        2.82      1.07 o 
  -8  13   8        8.18        4.27      1.81 o 
  -7  13   8       23.57       27.74      1.89 o 
  -6  13   8        0.50        1.14      1.03 o 
  -5  13   8       25.25       23.94      1.81 o 
  -4  13   8        1.41        0.69      1.08 o 
  -3  13   8        0.59        0.59      1.03 o 
  -2  13   8        1.73        1.40      1.17 o 
  -1  13   8       40.31       37.35      2.82 o 
   0  13   8       10.58       10.14      1.82 o 
   1  13   8        2.92        0.92      1.44 o 
   2  13   8        0.33        2.21      1.50 o 
   3  13   8        0.74        0.73      1.53 o 
   4  13   8        2.03        1.89      1.54 o 
   5  13   8        5.48        6.97      2.34 o 
   6  13   8       22.12       20.47      2.39 o 
   7  13   8      111.79      125.50      5.03 o 
   8  13   8        1.20        3.20      1.84 o 
   9  13   8       13.68       12.25      2.40 o 
  10  13   8        6.48        5.77      2.13 o 
  11  13   8        1.24        1.92      1.96 o 
  12  13   8        2.45        6.30      2.40 o 
 -15  14   8        1.38        5.40      2.04 o 
 -14  14   8        1.88        0.85      1.82 o 
 -13  14   8        0.66        0.46      1.18 o 
 -12  14   8        1.56        0.73      1.28 o 
 -11  14   8        0.33        0.04      1.11 o 
 -10  14   8        7.83       10.32      1.64 o 
  -9  14   8       58.86       60.25      2.57 o 
  -8  14   8        2.53        3.34      1.09 o 
  -7  14   8        0.01        0.44      1.07 o 
  -6  14   8       22.47       22.61      1.92 o 
  -5  14   8        5.02        2.96      1.21 o 
  -4  14   8       13.78       13.97      2.19 o 
  -3  14   8        2.28        1.19      1.15 o 
  -2  14   8        0.54        0.20      1.18 o 
  -1  14   8        0.66       -1.08      1.08 o 
   0  14   8       10.95        8.53      2.43 o 
   1  14   8        0.53        0.09      1.35 o 
   2  14   8       20.74       22.40      2.55 o 
   3  14   8       30.25       33.85      2.85 o 
   4  14   8       26.38       33.64      2.95 o 
   5  14   8        3.06        3.82      1.85 o 
   6  14   8       16.71       20.89      2.91 o 
   7  14   8        3.15        3.74      2.28 o 
   8  14   8        4.16        6.11      1.92 o 
   9  14   8        3.77        0.76      1.82 o 
  10  14   8        4.35        3.78      2.09 o 
  11  14   8        0.61        2.37      2.32 o 
 -14  15   8        1.06       -0.61      1.73 o 
 -13  15   8        0.40        2.15      2.10 o 
 -12  15   8        1.43        3.03      1.40 o 
 -11  15   8        0.00        0.58      1.29 o 
 -10  15   8       15.66       16.04      2.28 o 
  -9  15   8        6.08        7.48      1.60 o 
  -8  15   8        1.54        0.68      1.12 o 
  -7  15   8        0.00        1.36      1.19 o 
  -6  15   8        2.45        1.29      1.16 o 
  -5  15   8        6.09        6.45      1.58 o 
  -4  15   8        0.00       -0.91      1.08 o 
  -3  15   8       13.47       12.78      1.70 o 
  -2  15   8        6.90        5.33      1.38 o 
  -1  15   8       16.12       15.56      1.88 o 
   0  15   8        0.57        1.34      1.35 o 
   1  15   8       26.65       25.21      3.33 o 
   2  15   8        0.38       -0.87      1.49 o 
   3  15   8        0.51        0.89      1.56 o 
   4  15   8       11.24       11.62      2.45 o 
   5  15   8       30.03       27.79      3.26 o 
   6  15   8        1.08        1.32      2.17 o 
   7  15   8        1.75        1.06      2.50 o 
   8  15   8        6.78        4.52      2.52 o 
   9  15   8        1.69       -0.77      1.78 o 
  10  15   8        0.01        2.81      2.32 o 
  11  15   8        2.08        4.62      3.64 o 
 -13  16   8        0.43        0.81      2.10 o 
 -12  16   8        4.12        4.26      2.10 o 
 -11  16   8       12.16       14.00      2.10 o 
 -10  16   8        3.56        3.50      1.56 o 
  -9  16   8        9.32        8.40      2.12 o 
  -8  16   8        5.63        3.58      1.34 o 
  -7  16   8        0.41        0.02      1.46 o 
  -6  16   8       19.65       16.38      2.01 o 
  -5  16   8        6.88        8.96      1.64 o 
  -4  16   8        9.13        6.97      1.81 o 
  -3  16   8       11.77        9.42      1.97 o 
  -2  16   8        0.36       -0.35      1.22 o 
  -1  16   8        0.70        1.62      1.62 o 
   0  16   8        1.18        3.37      1.45 o 
   1  16   8        5.17        6.22      1.73 o 
   2  16   8        5.46        7.14      2.20 o 
   3  16   8       25.06       25.72      3.03 o 
   4  16   8        4.53        3.12      2.05 o 
   5  16   8        0.00        2.05      2.38 o 
   6  16   8        0.17       -0.46      1.85 o 
   7  16   8       27.33       33.25      3.42 o 
   8  16   8        9.12       12.15      2.89 o 
   9  16   8        2.27        3.95      2.58 o 
 -12  17   8        0.02        0.00      1.92 o 
 -11  17   8        5.52        3.94      2.40 o 
 -10  17   8        2.23        1.87      1.78 o 
  -9  17   8        9.30       11.36      1.88 o 
  -8  17   8        7.18        7.17      1.60 o 
  -7  17   8        0.09       -1.02      1.23 o 
  -6  17   8        4.12        4.90      1.54 o 
  -5  17   8       15.56       17.15      2.07 o 
  -4  17   8        1.46        1.66      1.41 o 
  -3  17   8        0.24        0.12      1.36 o 
  -2  17   8       12.07       11.13      2.04 o 
  -1  17   8       14.77       20.03      4.65 o 
   0  17   8        5.76        6.57      1.89 o 
   1  17   8        3.88        6.24      1.84 o 
   2  17   8        2.87        1.42      1.75 o 
   3  17   8        7.13       10.62      4.08 o 
   4  17   8        0.54        0.18      2.19 o 
   5  17   8        2.17        5.02      2.32 o 
   6  17   8        1.99        1.68      2.77 o 
   7  17   8        1.52        5.63      2.19 o 
   8  17   8        1.21        3.94      4.22 o 
 -10  18   8        4.33        7.53      2.47 o 
  -9  18   8        2.87        0.35      1.92 o 
  -8  18   8        1.46        0.17      1.54 o 
  -7  18   8        0.75        0.57      1.27 o 
  -6  18   8        9.12       10.24      1.84 o 
  -5  18   8       22.81       28.10      2.60 o 
  -4  18   8       11.34        8.70      1.84 o 
  -3  18   8        1.79        0.61      1.45 o 
  -2  18   8        7.87        7.15      2.02 o 
  -1  18   8        5.99        7.91      2.02 o 
   0  18   8        0.09        0.72      1.65 o 
   1  18   8        3.50        6.26      1.84 o 
   2  18   8        1.98        3.59      1.73 o 
   3  18   8        0.75        1.01      2.10 o 
   4  18   8        1.02        0.99      1.97 o 
   5  18   8       22.07       25.79      3.47 o 
   6  18   8        0.05       -0.76      2.15 o 
   7  18   8        7.47        5.15      2.69 o 
  -8  19   8        2.53        0.03      1.70 o 
  -7  19   8        0.66        0.23      1.93 o 
  -6  19   8        1.10        1.21      2.10 o 
  -5  19   8        1.23        4.79      1.96 o 
  -4  19   8        4.90        6.15      1.89 o 
  -3  19   8        5.67        1.70      1.78 o 
  -2  19   8        2.06        0.91      1.48 o 
  -1  19   8        3.49        3.76      1.72 o 
   0  19   8        5.90        8.14      2.40 o 
   1  19   8        0.05       -0.54      1.85 o 
   2  19   8        4.79        3.44      2.10 o 
   3  19   8        0.03       -0.83      2.43 o 
   4  19   8        0.07        0.61      2.58 o 
   5  19   8        6.82        9.97      6.38 o 
  -6  20   8        4.04        3.74      2.32 o 
  -5  20   8       22.00       30.21      3.70 o 
  -4  20   8        0.14       -1.89      1.92 o 
  -3  20   8        4.93        2.52      2.20 o 
  -2  20   8        0.35       -1.97      1.97 o 
  -1  20   8        0.11        2.25      2.20 o 
   0  20   8        5.28        1.82      3.64 o 
   1  20   8        0.02        3.64      3.64 o 
   2  20   8        2.16       -1.57      2.47 o 
 -19   1   9        2.76        5.77      2.58 o 
 -18   1   9        0.10       -0.32      1.56 o 
 -17   1   9        2.83        1.83      1.11 o 
 -16   1   9        0.33        1.43      1.05 o 
 -15   1   9        6.43        6.52      1.22 o 
 -14   1   9       43.55       46.41      2.16 o 
 -13   1   9       46.17       48.25      2.00 o 
 -12   1   9        0.69        1.03      0.81 o 
 -11   1   9       21.42       24.45      1.56 o 
 -10   1   9        1.56        2.13      0.83 o 
  -9   1   9       13.57       15.07      1.07 o 
  -8   1   9       26.14       27.26      3.13 o 
  -7   1   9        3.45        3.83      1.08 o 
  -6   1   9        3.64        3.21      1.47 o 
  -5   1   9       43.58       42.59      3.08 o 
  -4   1   9      100.37       91.75      5.52 o 
  -3   1   9        6.77        5.96      0.91 o 
  -2   1   9        0.17        0.85      0.77 o 
  -1   1   9        8.38        6.30      0.59 o 
   0   1   9       55.98       51.41      1.71 o 
   1   1   9       46.22       45.68      1.59 o 
   2   1   9       33.82       32.93      1.71 o 
   3   1   9       13.46       13.14      1.55 o 
   4   1   9       18.23       21.33      1.44 o 
   5   1   9        4.93        6.06      1.10 o 
   6   1   9        0.52        0.50      0.94 o 
   7   1   9        8.53        6.99      1.29 o 
   8   1   9        9.33       10.56      1.46 o 
   9   1   9        3.59        2.63      1.17 o 
  10   1   9        0.14        0.05      1.21 o 
  11   1   9       16.90       15.80      1.92 o 
  12   1   9      111.42      117.95      4.41 o 
  13   1   9        1.07        0.45      1.42 o 
  14   1   9        0.03        1.35      1.67 o 
  15   1   9        0.66        1.21      2.13 o 
 -19   2   9        0.12       -0.30      2.15 o 
 -18   2   9        3.05        2.01      1.93 o 
 -17   2   9        1.32        0.13      1.11 o 
 -16   2   9        3.35        1.68      1.11 o 
 -15   2   9        4.40        6.32      1.24 o 
 -14   2   9        7.27        5.63      1.18 o 
 -13   2   9        0.50       -0.22      0.89 o 
 -12   2   9        4.30        2.83      0.90 o 
 -11   2   9        3.27        4.68      0.88 o 
 -10   2   9      109.65      123.65      4.41 o 
  -9   2   9       10.12       12.22      1.10 o 
  -8   2   9        3.51        2.11      0.79 o 
  -7   2   9       43.34       42.02      5.61 o 
  -6   2   9        4.80        5.32      1.01 o 
  -5   2   9        9.23        6.80      1.35 o 
  -4   2   9       50.00       60.84      2.44 o 
  -3   2   9        4.05        5.46      1.03 o 
  -2   2   9        3.55        3.66      0.91 o 
  -1   2   9        8.90       10.15      1.00 o 
   0   2   9       23.30       22.19      1.43 o 
   1   2   9      148.20      168.52      3.17 o 
   2   2   9        2.67        2.20      0.85 o 
   3   2   9       13.98       10.98      1.06 o 
   4   2   9       14.62       13.60      1.39 o 
   5   2   9        0.23       -0.20      0.81 o 
   6   2   9        7.31        8.16      1.76 o 
   7   2   9       14.45       14.08      1.98 o 
   8   2   9        9.76        9.82      1.46 o 
   9   2   9       85.58       91.69      3.26 o 
  10   2   9        6.45        8.10      1.55 o 
  11   2   9        3.03        2.26      1.34 o 
  12   2   9        2.36        2.57      1.45 o 
  13   2   9        1.51        2.27      1.50 o 
  14   2   9        3.69        9.60      2.05 o 
  15   2   9        0.93        2.26      2.04 o 
 -18   3   9        0.08        1.25      1.75 o 
 -17   3   9        1.99        2.67      1.21 o 
 -16   3   9        0.01        0.79      1.08 o 
 -15   3   9        9.05        7.05      1.25 o 
 -14   3   9        0.00       -0.01      0.92 o 
 -13   3   9       15.19       14.54      1.30 o 
 -12   3   9       19.52       21.79      1.48 o 
 -11   3   9        0.02        0.12      0.94 o 
 -10   3   9        4.78        7.02      1.19 o 
  -9   3   9       24.23       29.92      1.50 o 
  -8   3   9       16.97       13.97      1.32 o 
  -7   3   9        0.25       -0.35      0.82 o 
  -6   3   9       25.12       24.67      1.43 o 
  -5   3   9        8.21        9.44      1.07 o 
  -4   3   9        1.46        1.89      0.79 o 
  -3   3   9       32.27       36.93      1.92 o 
  -2   3   9       53.99       43.67      2.04 o 
  -1   3   9       78.24       75.38      2.25 o 
   0   3   9       54.87       57.72      2.43 o 
   1   3   9       42.20       47.25      2.20 o 
   2   3   9       42.43       40.30      1.70 o 
   3   3   9        1.13        1.30      0.75 o 
   4   3   9        6.68        7.92      1.14 o 
   5   3   9        0.00        0.78      0.83 o 
   6   3   9       57.11       57.14      2.38 o 
   7   3   9       15.14       14.90      1.86 o 
   8   3   9       74.86       66.17      2.66 o 
   9   3   9       46.66       49.16      2.54 o 
  10   3   9        8.62        7.30      1.47 o 
  11   3   9       20.55       25.33      2.84 o 
  12   3   9       26.65       31.64      2.50 o 
  13   3   9        0.14        1.55      1.42 o 
  14   3   9       14.08       16.54      2.68 o 
 -18   4   9        0.88        0.29      1.70 o 
 -17   4   9        7.17        6.00      1.35 o 
 -16   4   9        0.09        0.15      1.03 o 
 -15   4   9        2.55        0.99      1.05 o 
 -14   4   9       34.53       32.31      2.58 o 
 -13   4   9        0.09        0.01      0.89 o 
 -12   4   9       42.79       46.14      1.90 o 
 -11   4   9       25.06       23.93      1.66 o 
 -10   4   9        0.57        1.97      0.96 o 
  -9   4   9        5.97        4.33      1.40 o 
  -8   4   9        0.21       -0.85      0.89 o 
  -7   4   9       15.31       15.24      1.20 o 
  -6   4   9        6.08        7.02      1.11 o 
  -5   4   9        0.22        1.58      1.16 o 
  -4   4   9        1.17        1.43      0.80 o 
  -3   4   9        7.97        6.64      1.23 o 
  -2   4   9       63.11       63.17      2.06 o 
  -1   4   9       10.99       12.74      2.27 o 
   0   4   9      101.70      103.53      3.43 o 
   1   4   9       21.18       19.51      2.44 o 
   2   4   9        0.04       -0.18      0.93 o 
   3   4   9        0.04        1.82      1.58 o 
   4   4   9        0.98        0.27      0.90 o 
   5   4   9       25.23       25.04      1.72 o 
   6   4   9        6.02        5.40      1.25 o 
   7   4   9       39.93       36.42      2.09 o 
   8   4   9       38.06       40.00      3.93 o 
   9   4   9       42.86       40.07      2.36 o 
  10   4   9        0.81       -0.39      1.10 o 
  11   4   9        6.49        9.92      1.78 o 
  12   4   9        2.26       -0.16      1.34 o 
  13   4   9       11.94       12.55      1.95 o 
  14   4   9       12.22       12.15      2.57 o 
 -18   5   9        2.27        3.43      1.92 o 
 -17   5   9        0.55        2.38      1.44 o 
 -16   5   9        0.20        1.31      0.99 o 
 -15   5   9        3.05        1.11      1.31 o 
 -14   5   9        0.01        1.10      1.03 o 
 -13   5   9        5.61        5.23      1.08 o 
 -12   5   9        6.52        5.05      1.07 o 
 -11   5   9       52.44       51.72      2.02 o 
 -10   5   9        2.47        1.73      1.13 o 
  -9   5   9        3.25        3.50      0.80 o 
  -8   5   9        3.56        5.70      0.91 o 
  -7   5   9       16.95       19.01      1.81 o 
  -6   5   9        7.57        7.45      1.17 o 
  -5   5   9        8.70        7.40      1.18 o 
  -4   5   9        0.81        1.01      0.91 o 
  -3   5   9       19.52       23.65      2.02 o 
  -2   5   9       47.93       55.84      2.07 o 
  -1   5   9        0.87        0.27      1.22 o 
   0   5   9        0.86        1.06      0.86 o 
   1   5   9       55.83       58.13      2.39 o 
   2   5   9      150.50      159.88      3.87 o 
   3   5   9       19.96       19.82      1.98 o 
   4   5   9        7.90        6.45      1.38 o 
   5   5   9       72.47       68.88      3.92 o 
   6   5   9        5.47        3.49      1.38 o 
   7   5   9        0.51       -0.95      0.95 o 
   8   5   9        8.42        6.36      1.50 o 
   9   5   9        0.02        0.99      1.18 o 
  10   5   9        6.05        5.94      1.50 o 
  11   5   9        2.27        2.58      1.33 o 
  12   5   9        2.75        2.47      1.50 o 
  13   5   9       13.16       13.45      2.04 o 
  14   5   9        6.16        5.51      2.38 o 
 -18   6   9        8.52       10.14      2.77 o 
 -17   6   9        0.25        4.60      1.84 o 
 -16   6   9        1.00       -0.21      1.07 o 
 -15   6   9        4.22        4.54      1.17 o 
 -14   6   9        5.50        3.43      1.13 o 
 -13   6   9       14.04        9.87      1.24 o 
 -12   6   9        0.53        0.83      0.87 o 
 -11   6   9       25.63       29.97      1.48 o 
 -10   6   9        0.04        0.54      0.93 o 
  -9   6   9        5.33        5.67      1.00 o 
  -8   6   9        0.24        0.37      0.97 o 
  -7   6   9       62.76       69.53      3.31 o 
  -6   6   9       17.37       20.94      1.85 o 
  -5   6   9        4.29        4.02      1.15 o 
  -4   6   9       49.01       49.77      3.50 o 
  -3   6   9      126.73      130.85      4.21 o 
  -2   6   9       26.77       28.54      2.36 o 
  -1   6   9       10.80       10.19      1.22 o 
   0   6   9        1.54        1.32      1.02 o 
   1   6   9      116.78      129.83      3.46 o 
   2   6   9       54.11       47.85      2.37 o 
   3   6   9       28.06       34.02      3.04 o 
   4   6   9        1.44        0.02      1.06 o 
   5   6   9        2.60        4.37      1.35 o 
   6   6   9       15.28       16.84      2.02 o 
   7   6   9       19.35       17.92      2.05 o 
   8   6   9       20.74       20.98      2.31 o 
   9   6   9       17.03       12.46      2.14 o 
  10   6   9       10.16        6.03      2.19 o 
  11   6   9        3.67        3.23      1.67 o 
  12   6   9       23.45       23.69      2.61 o 
  13   6   9        4.85        5.22      1.91 o 
  14   6   9        0.00        3.10      2.19 o 
 -17   7   9        0.67       -0.42      1.56 o 
 -16   7   9        1.96        2.06      1.26 o 
 -15   7   9        0.01        1.58      1.03 o 
 -14   7   9        1.69        2.49      1.03 o 
 -13   7   9        0.73        1.19      0.93 o 
 -12   7   9        4.65        5.33      1.08 o 
 -11   7   9        1.60        1.83      0.77 o 
 -10   7   9        5.81        4.82      0.92 o 
  -9   7   9       20.82       24.87      1.58 o 
  -8   7   9       14.20       15.71      1.37 o 
  -7   7   9        0.23        0.94      0.79 o 
  -6   7   9       11.76        9.50      1.60 o 
  -5   7   9        3.83        4.83      0.97 o 
  -4   7   9        3.04        3.91      0.87 o 
  -3   7   9       58.09       58.92      2.38 o 
  -2   7   9       16.18       14.42      1.09 o 
  -1   7   9        9.45        6.66      1.21 o 
   0   7   9       24.48       30.89      1.97 o 
   1   7   9       36.99       35.79      2.21 o 
   2   7   9       91.01       91.89      3.19 o 
   3   7   9       10.49       10.65      2.09 o 
   4   7   9       85.48       83.79      4.73 o 
   5   7   9        1.71        1.01      1.29 o 
   6   7   9        0.67        0.93      1.30 o 
   7   7   9        6.26        0.70      1.38 o 
   8   7   9        1.03        1.51      1.52 o 
   9   7   9       26.31       27.40      2.70 o 
  10   7   9        0.66        2.47      1.70 o 
  11   7   9        1.03        0.37      1.62 o 
  12   7   9        0.94       -0.06      1.77 o 
  13   7   9        0.75       -0.62      2.14 o 
 -17   8   9        0.34        1.73      1.84 o 
 -16   8   9        9.47        7.21      1.42 o 
 -15   8   9        1.12        0.63      1.12 o 
 -14   8   9        4.88        2.97      1.13 o 
 -13   8   9        0.10       -0.44      1.00 o 
 -12   8   9       11.86        7.43      1.14 o 
 -11   8   9       31.71       43.11      1.93 o 
 -10   8   9       35.29       30.11      1.63 o 
  -9   8   9       25.73       25.08      1.66 o 
  -8   8   9       64.34       66.48      2.47 o 
  -7   8   9        1.57        3.23      0.98 o 
  -6   8   9        7.48        5.38      1.15 o 
  -5   8   9        8.30        8.68      1.28 o 
  -4   8   9       33.94       34.08      2.82 o 
  -3   8   9       15.48       13.36      1.76 o 
  -2   8   9        0.66        0.85      0.78 o 
  -1   8   9       47.08       52.43      2.63 o 
   0   8   9        4.69        3.70      1.21 o 
   1   8   9        0.06       -0.03      1.10 o 
   2   8   9       24.33       22.34      1.92 o 
   3   8   9       15.44       16.11      1.77 o 
   4   8   9       14.02       17.83      2.21 o 
   5   8   9        0.17        1.65      1.28 o 
   6   8   9        1.69        1.16      1.28 o 
   7   8   9       16.70       17.43      2.39 o 
   8   8   9        3.21        3.76      1.62 o 
   9   8   9        4.15        2.23      1.72 o 
  10   8   9        0.36       -0.14      1.93 o 
  11   8   9        3.57        4.57      2.04 o 
  12   8   9        0.17       -0.10      1.84 o 
  13   8   9        7.63        6.60      2.67 o 
 -17   9   9       15.59       16.15      2.86 o 
 -16   9   9        2.71        1.14      1.58 o 
 -15   9   9        5.18        7.20      1.31 o 
 -14   9   9        0.01        0.06      0.96 o 
 -13   9   9       21.39       24.32      1.76 o 
 -12   9   9        7.32        7.44      1.29 o 
 -11   9   9       44.98       46.03      2.00 o 
 -10   9   9       18.92       20.11      2.13 o 
  -9   9   9        5.94        6.15      1.05 o 
  -8   9   9       27.53       26.70      2.08 o 
  -7   9   9        0.02        0.35      0.79 o 
  -6   9   9       20.57       22.11      1.35 o 
  -5   9   9       14.67       17.19      1.24 o 
  -4   9   9       28.07       33.54      1.71 o 
  -3   9   9       19.32       18.23      1.39 o 
  -2   9   9       21.48       19.27      2.11 o 
  -1   9   9        6.54        8.40      1.54 o 
   0   9   9       66.29       72.99      3.07 o 
   1   9   9        7.61        3.72      1.58 o 
   2   9   9       42.20       37.58      5.24 o 
   3   9   9       46.27       44.92      2.70 o 
   4   9   9        0.69        0.67      1.51 o 
   5   9   9        4.97        5.51      1.58 o 
   6   9   9        1.13        1.49      1.31 o 
   7   9   9        0.56        1.19      1.43 o 
   8   9   9       30.49       25.47      2.71 o 
   9   9   9        9.11        8.01      2.04 o 
  10   9   9       27.28       26.39      2.87 o 
  11   9   9        0.44       -1.53      1.58 o 
  12   9   9        7.39        1.66      2.32 o 
  13   9   9       15.70       14.55      3.26 o 
 -16  10   9        0.08       -1.12      1.36 o 
 -15  10   9        0.60       -1.44      1.44 o 
 -14  10   9       17.14       19.85      1.78 o 
 -13  10   9       10.95        9.42      1.54 o 
 -12  10   9       46.42       47.47      2.23 o 
 -11  10   9        0.38        0.49      1.02 o 
 -10  10   9       14.92       16.40      1.50 o 
  -9  10   9       12.89       12.25      1.30 o 
  -8  10   9        0.88        1.18      0.97 o 
  -7  10   9        8.70        9.79      1.18 o 
  -6  10   9       33.83       34.70      2.37 o 
  -5  10   9        0.20       -0.83      0.93 o 
  -4  10   9       28.84       29.03      1.69 o 
  -3  10   9        4.43        4.19      1.03 o 
  -2  10   9        3.79        2.47      1.03 o 
  -1  10   9       10.80        9.14      1.34 o 
   0  10   9       13.47       16.92      1.87 o 
   1  10   9        1.43       -0.03      1.21 o 
   2  10   9        0.34        1.28      1.44 o 
   3  10   9       40.19       36.62      2.71 o 
   4  10   9        6.75        7.16      1.59 o 
   5  10   9       10.95        8.78      1.76 o 
   6  10   9        2.04       -0.01      1.28 o 
   7  10   9       17.21       13.73      2.16 o 
   8  10   9       20.32       24.63      2.62 o 
   9  10   9       16.67       14.23      4.30 o 
  10  10   9        0.78        0.77      1.84 o 
  11  10   9        6.36        5.35      2.04 o 
  12  10   9        4.18        3.70      2.71 o 
 -15  11   9        5.61        7.90      1.88 o 
 -14  11   9        7.96        7.88      1.59 o 
 -13  11   9       45.27       51.26      2.46 o 
 -12  11   9       18.83       16.84      1.79 o 
 -11  11   9       37.32       34.69      3.08 o 
 -10  11   9        0.38        1.10      1.06 o 
  -9  11   9        9.06        6.49      1.28 o 
  -8  11   9        0.28        0.61      0.90 o 
  -7  11   9       17.23       17.45      1.54 o 
  -6  11   9        0.95        1.65      0.96 o 
  -5  11   9      115.04      122.66      3.36 o 
  -4  11   9        4.47        0.67      1.10 o 
  -3  11   9       28.00       28.11      2.32 o 
  -2  11   9        0.84        0.97      0.94 o 
  -1  11   9        4.29        3.17      1.13 o 
   0  11   9        8.54        9.60      1.72 o 
   1  11   9        3.74        3.40      1.44 o 
   2  11   9        0.01       -0.90      1.21 o 
   3  11   9       12.68        9.04      1.87 o 
   4  11   9       18.73       20.79      2.15 o 
   5  11   9        0.18       -1.35      1.35 o 
   6  11   9        0.05       -0.15      1.52 o 
   7  11   9        0.07        2.12      1.70 o 
   8  11   9       23.44       19.25      2.57 o 
   9  11   9        3.19        3.12      1.78 o 
  10  11   9        0.81       -0.20      1.70 o 
  11  11   9        0.00       -1.25      1.97 o 
 -15  12   9        0.66        0.84      1.93 o 
 -14  12   9        0.13       -0.94      1.59 o 
 -13  12   9        0.01       -0.19      1.16 o 
 -12  12   9       21.98       23.54      1.97 o 
 -11  12   9        1.36        1.73      1.23 o 
 -10  12   9       13.48       13.80      1.72 o 
  -9  12   9        0.40       -0.16      1.00 o 
  -8  12   9       12.50       12.23      1.58 o 
  -7  12   9       15.78       14.75      1.59 o 
  -6  12   9       12.72       13.93      1.56 o 
  -5  12   9        1.41       -0.30      1.04 o 
  -4  12   9       32.72       30.42      2.74 o 
  -3  12   9        0.14        0.37      1.12 o 
  -2  12   9       16.09       11.69      1.60 o 
  -1  12   9        1.32        1.35      1.84 o 
   0  12   9       28.53       35.71      2.69 o 
   1  12   9       25.10       28.94      2.61 o 
   2  12   9        0.00       -0.39      1.36 o 
   3  12   9        1.67        0.67      2.02 o 
   4  12   9        0.91        2.48      1.71 o 
   5  12   9       16.76       19.42      2.55 o 
   6  12   9        5.36        5.54      1.75 o 
   7  12   9        0.11        1.21      1.73 o 
   8  12   9        0.45       -1.52      1.52 o 
   9  12   9        0.89        0.58      1.89 o 
  10  12   9        4.01       -0.18      2.20 o 
  11  12   9        0.10       -1.94      2.10 o 
 -14  13   9        4.69        6.00      2.10 o 
 -13  13   9        1.78        4.48      2.10 o 
 -12  13   9        0.41        1.78      1.28 o 
 -11  13   9        2.73        2.58      1.19 o 
 -10  13   9        2.25        2.72      1.28 o 
  -9  13   9        0.96        0.34      1.19 o 
  -8  13   9       12.32       11.59      2.07 o 
  -7  13   9        5.82        5.85      1.32 o 
  -6  13   9       17.96       15.98      1.96 o 
  -5  13   9       10.60        7.76      1.42 o 
  -4  13   9       23.59       23.12      1.95 o 
  -3  13   9        8.58        7.09      1.38 o 
  -2  13   9       32.86       36.12      3.31 o 
  -1  13   9       18.23       16.42      1.83 o 
   0  13   9       24.70       24.32      2.85 o 
   1  13   9        0.85        1.51      1.53 o 
   2  13   9        0.36       -0.41      2.39 o 
   3  13   9        0.13        0.09      1.50 o 
   4  13   9        1.16        4.79      1.85 o 
   5  13   9       14.80       15.94      3.18 o 
   6  13   9        5.16        2.29      1.85 o 
   7  13   9        1.03        2.28      2.45 o 
   8  13   9        8.52       11.59      2.32 o 
   9  13   9        5.04        3.19      2.13 o 
  10  13   9        0.84        0.26      2.32 o 
 -13  14   9        3.99        4.07      2.14 o 
 -12  14   9       10.59        7.19      2.20 o 
 -11  14   9        2.92        2.35      1.36 o 
 -10  14   9        0.06        1.66      1.15 o 
  -9  14   9       10.75       13.58      1.84 o 
  -8  14   9        1.19        3.46      1.24 o 
  -7  14   9       12.67       15.33      2.20 o 
  -6  14   9       10.47       11.04      1.67 o 
  -5  14   9        3.67        1.71      1.20 o 
  -4  14   9        2.01        1.09      1.27 o 
  -3  14   9        2.44        0.93      1.27 o 
  -2  14   9       15.29       16.01      2.04 o 
  -1  14   9        2.82        1.55      1.34 o 
   0  14   9       21.20       18.71      2.16 o 
   1  14   9        0.03        0.47      1.61 o 
   2  14   9        4.73        4.78      1.97 o 
   3  14   9        1.57       -0.75      1.61 o 
   4  14   9        2.72        2.02      2.82 o 
   5  14   9        4.40        4.37      1.97 o 
   6  14   9       21.66       22.64      3.12 o 
   7  14   9        1.36        3.29      3.23 o 
   8  14   9        0.02        3.49      2.61 o 
   9  14   9        4.31        1.98      2.40 o 
 -12  15   9        8.31       13.76      3.39 o 
 -11  15   9        0.08        0.03      3.72 o 
 -10  15   9       18.71       16.79      2.86 o 
  -9  15   9       17.14       20.38      2.13 o 
  -8  15   9        0.02        0.91      1.05 o 
  -7  15   9        1.66        4.22      1.36 o 
  -6  15   9        5.31        4.43      1.33 o 
  -5  15   9        0.02        1.35      1.29 o 
  -4  15   9        1.15        1.54      1.28 o 
  -3  15   9        1.31        3.39      1.42 o 
  -2  15   9        5.60        7.33      1.68 o 
  -1  15   9       21.05       20.95      2.32 o 
   0  15   9       18.72       18.00      2.16 o 
   1  15   9       22.96       20.97      2.37 o 
   2  15   9        0.85        0.41      1.91 o 
   3  15   9        1.27        0.64      2.87 o 
   4  15   9        0.04       -0.40      1.75 o 
   5  15   9        0.06        0.96      1.85 o 
   6  15   9        2.70        4.19      2.05 o 
   7  15   9       10.60       15.13      3.63 o 
   8  15   9       18.85       24.45      5.47 o 
 -11  16   9       16.53       18.40      4.23 o 
 -10  16   9        3.73        1.40      2.10 o 
  -9  16   9        4.45        3.43      2.91 o 
  -8  16   9       12.39       15.19      2.14 o 
  -7  16   9        1.65        1.07      1.32 o 
  -6  16   9       13.36       15.81      1.98 o 
  -5  16   9        0.16        0.98      1.19 o 
  -4  16   9        0.70        0.00      1.28 o 
  -3  16   9        6.71        6.34      1.52 o 
  -2  16   9       19.64       20.93      2.25 o 
  -1  16   9        6.48        7.04      1.60 o 
   0  16   9        1.26        0.84      1.47 o 
   1  16   9       24.11       23.84      3.46 o 
   2  16   9        6.28        6.07      2.10 o 
   3  16   9        5.81        4.52      2.05 o 
   4  16   9        1.90        1.50      1.92 o 
   5  16   9        0.79       -2.02      2.02 o 
   6  16   9        7.27        8.50      3.20 o 
   7  16   9        5.97       -1.21      3.04 o 
  -9  17   9        0.30        0.86      2.52 o 
  -8  17   9        7.70        8.13      2.04 o 
  -7  17   9        6.04        5.41      2.28 o 
  -6  17   9        0.55       -0.11      1.85 o 
  -5  17   9        0.82        2.60      1.65 o 
  -4  17   9        0.00        0.22      1.35 o 
  -3  17   9       12.33       10.68      2.03 o 
  -2  17   9        3.72        5.87      1.61 o 
  -1  17   9       16.63       18.19      2.40 o 
   0  17   9        4.49        3.90      1.75 o 
   1  17   9        0.39        2.00      1.85 o 
   2  17   9        2.03        0.61      3.64 o 
   3  17   9        4.32        0.05      2.47 o 
   4  17   9        1.36       -1.93      2.33 o 
   5  17   9        0.09        0.83      2.33 o 
  -6  18   9        6.18        7.05      2.50 o 
  -5  18   9       10.85       15.18      2.86 o 
  -4  18   9       12.72        8.83      3.93 o 
  -3  18   9        0.48        0.64      2.20 o 
  -2  18   9        6.76        8.20      2.50 o 
  -1  18   9        1.10        2.43      2.58 o 
   0  18   9        0.34        0.30      2.58 o 
   1  18   9        0.00       -0.83      2.43 o 
   2  18   9        0.35       -1.11      3.04 o 
 -17   0  10        3.12        2.32      2.33 o 
 -16   0  10        1.99        4.07      1.38 o 
 -15   0  10        0.70        1.87      2.16 o 
 -14   0  10        0.14       -0.27      1.35 o 
 -13   0  10       13.24       10.83      1.55 o 
 -12   0  10       14.22       13.44      2.58 o 
 -11   0  10       13.14       17.51      4.25 o 
 -10   0  10       14.62       18.12      5.47 o 
  -9   0  10       71.25       77.42      4.25 o 
  -8   0  10       25.49       27.75      5.40 o 
  -7   0  10        1.91        3.59      2.47 o 
  -6   0  10       26.35       32.43      4.56 o 
  -5   0  10      216.80      251.47     10.03 o 
  -4   0  10       14.57       12.15      4.86 o 
  -3   0  10        9.20        8.87      3.95 o 
  -2   0  10       88.33      100.69      7.29 o 
  -1   0  10      130.53      123.92      4.83 o 
   0   0  10       62.33       53.04      5.06 o 
   1   0  10       14.56       20.18      1.90 o 
   2   0  10        6.68        7.38      1.70 o 
   3   0  10       72.72       87.10      4.64 o 
   4   0  10       91.41       98.53      4.61 o 
   5   0  10        5.00        3.92      2.64 o 
   6   0  10        1.75       -1.31      1.31 o 
   7   0  10       75.07       75.73      5.49 o 
   8   0  10       36.98       41.68      3.42 o 
   9   0  10        0.43        2.26      1.77 o 
  10   0  10       25.64       23.30      3.12 o 
  11   0  10        1.05        0.06      1.92 o 
  12   0  10        7.98        8.18      4.86 o 
 -17   1  10        6.07        6.68      2.15 o 
 -16   1  10        0.17        1.61      0.97 o 
 -15   1  10        1.13        1.46      0.97 o 
 -14   1  10        0.68        1.28      0.98 o 
 -13   1  10        0.01        1.35      1.14 o 
 -12   1  10       43.46       46.09      3.05 o 
 -11   1  10        8.22       13.08      1.68 o 
 -10   1  10       80.41       81.32      2.87 o 
  -9   1  10        1.02        0.69      0.93 o 
  -8   1  10        1.11        1.48      1.03 o 
  -7   1  10        4.03        3.75      2.72 o 
  -6   1  10       32.37       33.22      1.92 o 
  -5   1  10       14.01       19.00      1.72 o 
  -4   1  10       16.09       16.88      1.69 o 
  -3   1  10       21.61       27.81      2.28 o 
  -2   1  10        4.59        6.09      1.15 o 
  -1   1  10       17.01       20.05      1.22 o 
   0   1  10       12.36       12.72      1.40 o 
   1   1  10       10.91       12.14      1.27 o 
   2   1  10       16.79       20.56      1.34 o 
   3   1  10        6.11        6.50      1.05 o 
   4   1  10       19.22       17.20      1.43 o 
   5   1  10        0.70        0.71      0.99 o 
   6   1  10        4.89        5.88      1.39 o 
   7   1  10       20.77       21.71      1.92 o 
   8   1  10        1.26        2.17      1.18 o 
   9   1  10        1.92        1.38      1.31 o 
  10   1  10        0.77        0.24      1.29 o 
  11   1  10       14.89       13.23      2.04 o 
  12   1  10       21.77       26.62      6.14 o 
 -17   2  10       18.14       17.55      5.16 o 
 -16   2  10        0.07        0.73      1.14 o 
 -15   2  10        0.14       -0.02      0.97 o 
 -14   2  10        0.30       -0.65      1.12 o 
 -13   2  10       21.26       18.17      1.62 o 
 -12   2  10        0.46        1.11      1.05 o 
 -11   2  10        3.00        3.80      1.67 o 
 -10   2  10       20.22       20.03      1.72 o 
  -9   2  10       40.36       42.07      2.19 o 
  -8   2  10        6.87       10.00      1.45 o 
  -7   2  10        2.13        1.59      1.03 o 
  -6   2  10       22.54       20.30      2.09 o 
  -5   2  10       21.31       19.93      2.02 o 
  -4   2  10       12.63       11.87      2.37 o 
  -3   2  10       16.00        4.86      4.86 o 
  -2   2  10       46.23       53.69      1.86 o 
  -1   2  10        0.54       -0.36      0.88 o 
   0   2  10       45.43       54.85      2.13 o 
   1   2  10       55.65       65.61      2.42 o 
   2   2  10       17.35       17.24      1.34 o 
   3   2  10       20.05       24.54      1.60 o 
   4   2  10        1.91        1.18      1.10 o 
   5   2  10        0.68       -0.23      0.96 o 
   6   2  10        0.00        0.60      1.06 o 
   7   2  10        6.82        6.07      1.36 o 
   8   2  10        0.17        0.01      1.14 o 
   9   2  10        3.97        4.99      1.45 o 
  10   2  10        0.76        0.79      1.31 o 
  11   2  10        0.88        1.60      1.51 o 
  12   2  10        0.04       -0.90      1.73 o 
 -17   3  10        3.11        1.28      1.90 o 
 -16   3  10        4.12        4.49      1.30 o 
 -15   3  10        0.95        1.22      0.84 o 
 -14   3  10        0.96       -1.04      1.12 o 
 -13   3  10       10.54        8.55      1.94 o 
 -12   3  10        3.69        8.19      1.35 o 
 -11   3  10        5.93        6.63      1.40 o 
 -10   3  10        0.00        0.02      0.74 o 
  -9   3  10       21.39       22.07      1.99 o 
  -8   3  10        4.97        3.81      1.40 o 
  -7   3  10        2.03        3.89      1.52 o 
  -6   3  10        4.93        5.35      1.52 o 
  -5   3  10        0.26       -0.94      1.06 o 
  -4   3  10        2.75        2.27      1.52 o 
  -3   3  10        0.21        0.80      0.98 o 
  -2   3  10        0.01        1.04      1.23 o 
  -1   3  10        1.62       -0.48      0.76 o 
   0   3  10       15.07       16.49      1.45 o 
   1   3  10        4.70        4.44      1.68 o 
   2   3  10        4.18        3.16      1.06 o 
   3   3  10       34.80       36.74      3.01 o 
   4   3  10       34.29       35.74      2.76 o 
   5   3  10        0.01        2.04      0.96 o 
   6   3  10        9.79        9.65      1.78 o 
   7   3  10        0.36        2.03      1.33 o 
   8   3  10        2.01        2.36      1.19 o 
   9   3  10        0.10       -0.50      1.16 o 
  10   3  10       12.23       14.03      1.88 o 
  11   3  10       14.40       14.66      1.90 o 
  12   3  10        0.50        2.68      1.89 o 
 -16   4  10        1.81        0.23      1.56 o 
 -15   4  10        1.95        4.22      1.06 o 
 -14   4  10        8.88        7.69      1.38 o 
 -13   4  10        4.43        4.75      1.27 o 
 -12   4  10       13.11       14.06      1.81 o 
 -11   4  10        3.65        3.58      1.06 o 
 -10   4  10       12.57       11.80      1.31 o 
  -9   4  10        4.53        5.07      0.97 o 
  -8   4  10        0.04        0.99      0.92 o 
  -7   4  10        0.03       -0.49      0.93 o 
  -6   4  10        0.06        0.29      0.93 o 
  -5   4  10        0.18        1.52      1.14 o 
  -4   4  10        0.63        1.27      0.98 o 
  -3   4  10        3.93        2.50      1.45 o 
  -2   4  10        0.74        0.34      1.32 o 
  -1   4  10        2.48        3.64      1.10 o 
   0   4  10        0.01       -0.10      1.02 o 
   1   4  10       32.80       38.45      3.78 o 
   2   4  10        0.00        0.77      1.56 o 
   3   4  10        5.31        3.94      1.26 o 
   4   4  10        9.23        7.28      1.45 o 
   5   4  10        6.59        3.64      1.41 o 
   6   4  10       39.07       43.33      2.67 o 
   7   4  10        7.96        4.46      1.50 o 
   8   4  10       11.97       14.75      1.92 o 
   9   4  10        1.76        3.90      1.48 o 
  10   4  10       17.59       21.90      2.26 o 
  11   4  10        0.09        3.53      1.96 o 
  12   4  10        1.82        2.95      2.06 o 
 -16   5  10        4.71        3.52      1.75 o 
 -15   5  10        0.08        1.17      0.97 o 
 -14   5  10        0.11        0.99      1.05 o 
 -13   5  10        0.04       -1.02      1.02 o 
 -12   5  10       12.02       10.82      1.45 o 
 -11   5  10        4.23        4.71      1.26 o 
 -10   5  10        0.13       -0.43      0.96 o 
  -9   5  10        2.60        4.32      1.09 o 
  -8   5  10       13.30       17.29      1.58 o 
  -7   5  10        4.72        3.25      1.50 o 
  -6   5  10        0.05        0.81      0.90 o 
  -5   5  10        1.44        0.20      1.10 o 
  -4   5  10       15.60       15.93      2.61 o 
  -3   5  10        0.10       -0.15      0.86 o 
  -2   5  10        0.48        0.13      0.87 o 
  -1   5  10        3.97        1.97      1.58 o 
   0   5  10        2.18        1.21      1.05 o 
   1   5  10        7.11        6.25      1.37 o 
   2   5  10        0.70        0.51      1.14 o 
   3   5  10        3.62        1.91      1.35 o 
   4   5  10        2.72        3.18      1.33 o 
   5   5  10        1.45        0.98      1.34 o 
   6   5  10        4.78        6.36      1.63 o 
   7   5  10        3.53        3.33      1.59 o 
   8   5  10        0.14       -0.76      1.52 o 
   9   5  10        2.47        1.95      1.73 o 
  10   5  10        2.97        2.71      1.70 o 
  11   5  10        0.03       -0.08      1.97 o 
  12   5  10        0.82        5.88      2.47 o 
 -16   6  10        0.50        1.19      1.83 o 
 -15   6  10        0.59        2.19      1.62 o 
 -14   6  10        3.49        4.07      1.66 o 
 -13   6  10        5.79        5.42      1.44 o 
 -12   6  10       50.98       61.93      5.40 o 
 -11   6  10       19.25       23.06      1.88 o 
 -10   6  10        1.10       -0.61      0.91 o 
  -9   6  10        0.17        0.31      0.94 o 
  -8   6  10        1.22        2.48      1.21 o 
  -7   6  10       21.90       26.78      1.95 o 
  -6   6  10       31.51       36.65      4.21 o 
  -5   6  10        0.71        0.50      1.23 o 
  -4   6  10       10.98       10.36      1.62 o 
  -3   6  10        1.79        4.18      1.11 o 
  -2   6  10       45.53       46.56      2.23 o 
  -1   6  10       52.91       52.30      2.41 o 
   0   6  10        0.74        0.46      1.11 o 
   1   6  10        0.30        0.53      1.11 o 
   2   6  10        3.87        3.35      1.30 o 
   3   6  10        2.20        3.28      1.33 o 
   4   6  10       13.93       13.25      1.84 o 
   5   6  10        0.23        1.70      1.31 o 
   6   6  10       63.35       68.51      3.51 o 
   7   6  10       12.66       12.50      2.44 o 
   8   6  10       19.91       17.90      2.40 o 
   9   6  10        0.03       -1.13      1.69 o 
  10   6  10        0.63       -1.56      1.56 o 
  11   6  10        3.13        4.07      2.20 o 
 -16   7  10        6.92       10.02      2.58 o 
 -15   7  10       13.93       15.89      2.32 o 
 -14   7  10        2.05        0.82      1.28 o 
 -13   7  10       23.32       29.77      2.22 o 
 -12   7  10       18.36       21.50      1.85 o 
 -11   7  10        1.69        3.31      1.58 o 
 -10   7  10        8.63        6.11      1.20 o 
  -9   7  10        4.57        2.90      1.01 o 
  -8   7  10        0.24        0.17      0.83 o 
  -7   7  10       27.59       31.34      2.52 o 
  -6   7  10        0.42       -0.83      0.83 o 
  -5   7  10        9.20        9.14      1.49 o 
  -4   7  10        0.45       -0.74      1.09 o 
  -3   7  10        2.11        2.94      1.67 o 
  -2   7  10       17.75       20.48      1.64 o 
  -1   7  10        2.18        1.94      1.11 o 
   0   7  10        0.00        1.14      1.11 o 
   1   7  10       61.26       54.96      2.74 o 
   2   7  10        5.24        3.28      1.43 o 
   3   7  10        0.02       -1.13      1.13 o 
   4   7  10        4.22        4.37      1.45 o 
   5   7  10        7.03        5.74      1.60 o 
   6   7  10        0.05        2.01      1.58 o 
   7   7  10       35.51       39.38      4.62 o 
   8   7  10       13.72       17.86      4.12 o 
   9   7  10       35.69       39.84      3.47 o 
  10   7  10        3.29       -0.16      1.92 o 
  11   7  10        1.21        0.15      2.33 o 
 -15   8  10       23.22       22.78      2.65 o 
 -14   8  10        1.45        2.75      1.59 o 
 -13   8  10        4.93        5.79      1.34 o 
 -12   8  10        5.36        8.83      1.36 o 
 -11   8  10        3.85        3.82      1.32 o 
 -10   8  10        0.45        1.50      1.05 o 
  -9   8  10        2.42        0.95      1.12 o 
  -8   8  10       37.89       39.32      2.24 o 
  -7   8  10        2.00        0.31      1.04 o 
  -6   8  10       20.92       25.34      2.44 o 
  -5   8  10       37.54       42.38      2.24 o 
  -4   8  10       11.46        9.73      1.75 o 
  -3   8  10        0.02       -0.43      1.02 o 
  -2   8  10        6.13        5.58      1.36 o 
  -1   8  10        7.39        7.65      1.14 o 
   0   8  10        3.73        2.68      1.36 o 
   1   8  10        0.02        1.68      1.43 o 
   2   8  10       23.91       26.49      3.44 o 
   3   8  10        9.27        8.28      1.71 o 
   4   8  10       14.98       14.39      1.95 o 
   5   8  10        0.86        1.87      1.50 o 
   6   8  10       22.67       19.75      2.36 o 
   7   8  10        9.03        6.92      1.96 o 
   8   8  10       13.85       16.06      2.45 o 
   9   8  10       42.92       44.11      3.44 o 
  10   8  10        9.91        8.87      2.76 o 
  11   8  10        3.04        5.06      2.45 o 
 -15   9  10        0.97        2.43      2.58 o 
 -14   9  10       10.35       12.21      1.72 o 
 -13   9  10        0.04        1.35      1.33 o 
 -12   9  10        0.86        1.83      1.19 o 
 -11   9  10        2.86        3.57      1.40 o 
 -10   9  10        3.55        3.82      1.49 o 
  -9   9  10        7.09        8.81      1.53 o 
  -8   9  10       11.55        8.54      1.53 o 
  -7   9  10        0.07        0.70      1.32 o 
  -6   9  10        0.20        0.58      1.15 o 
  -5   9  10        2.45        3.01      1.21 o 
  -4   9  10        3.58        7.12      1.43 o 
  -3   9  10       11.46       13.07      2.02 o 
  -2   9  10        8.26        7.52      1.14 o 
  -1   9  10        0.58       -0.09      1.16 o 
   0   9  10        4.30        4.17      1.53 o 
   1   9  10        0.39       -1.11      1.11 o 
   2   9  10       46.85       42.30      3.42 o 
   3   9  10        8.23        9.14      2.43 o 
   4   9  10        4.31        2.00      1.58 o 
   5   9  10        4.87        3.50      1.62 o 
   6   9  10        0.00       -0.25      1.47 o 
   7   9  10        5.11        2.62      1.65 o 
   8   9  10        6.05        0.77      1.65 o 
   9   9  10       12.51       16.10      3.79 o 
  10   9  10        6.40        6.86      2.48 o 
 -14  10  10       10.58       13.61      2.33 o 
 -13  10  10       14.50       15.74      2.44 o 
 -12  10  10        5.46        4.01      1.43 o 
 -11  10  10        8.84       11.92      1.82 o 
 -10  10  10        0.15        1.32      1.18 o 
  -9  10  10        6.22        4.35      1.41 o 
  -8  10  10        0.00        0.90      1.23 o 
  -7  10  10        6.73        5.22      1.47 o 
  -6  10  10       52.51       56.97      3.24 o 
  -5  10  10        8.40        7.06      1.61 o 
  -4  10  10        3.29        1.70      1.25 o 
  -3  10  10       12.00       13.00      1.28 o 
  -2  10  10        3.33        2.67      1.42 o 
  -1  10  10        7.57        9.78      1.59 o 
   0  10  10        5.78        5.17      1.21 o 
   1  10  10        1.01        1.87      1.85 o 
   2  10  10        1.40        2.77      1.68 o 
   3  10  10        5.64        6.43      1.85 o 
   4  10  10        3.67        1.40      1.61 o 
   5  10  10        6.48        5.34      1.78 o 
   6  10  10        1.84        1.76      1.73 o 
   7  10  10        3.47        5.31      2.02 o 
   8  10  10        0.67        2.06      2.05 o 
   9  10  10        0.14        3.90      2.32 o 
 -13  11  10        0.96        3.38      1.97 o 
 -12  11  10        7.12        9.84      1.63 o 
 -11  11  10        0.97        3.12      1.46 o 
 -10  11  10        8.64        9.07      1.85 o 
  -9  11  10        0.73        1.05      1.49 o 
  -8  11  10        0.40        0.43      1.24 o 
  -7  11  10        0.30        1.09      1.26 o 
  -6  11  10        9.67        9.48      1.78 o 
  -5  11  10        5.60        6.87      1.53 o 
  -4  11  10        0.43        0.33      0.89 o 
  -3  11  10       21.00       24.96      1.89 o 
  -2  11  10       13.28       13.09      2.10 o 
  -1  11  10        0.33        2.55      1.16 o 
   0  11  10        0.55       -0.04      1.16 o 
   1  11  10        0.00       -0.40      1.40 o 
   2  11  10        0.25       -0.81      1.40 o 
   3  11  10        1.60        0.09      1.50 o 
   4  11  10        0.95        2.02      1.75 o 
   5  11  10        1.58        4.14      1.97 o 
   6  11  10        7.36        6.52      1.84 o 
   7  11  10        1.15       -0.20      2.10 o 
   8  11  10        7.17       10.12      2.56 o 
   9  11  10       14.43       10.11      2.67 o 
 -12  12  10        0.32        0.39      1.73 o 
 -11  12  10        3.39        5.51      1.36 o 
 -10  12  10        0.46        0.72      1.24 o 
  -9  12  10        4.66        7.67      1.25 o 
  -8  12  10        9.02        7.33      1.16 o 
  -7  12  10        1.52        2.38      1.10 o 
  -6  12  10        3.97        4.97      1.16 o 
  -5  12  10        6.07        4.36      1.47 o 
  -4  12  10        4.64        5.73      1.49 o 
  -3  12  10        2.58        2.70      1.16 o 
  -2  12  10        0.95        0.22      1.16 o 
  -1  12  10       27.05       28.28      2.28 o 
   0  12  10        0.35        1.94      1.21 o 
   1  12  10        0.04       -1.84      1.84 o 
   2  12  10        0.07        1.54      1.61 o 
   3  12  10        6.46        6.19      1.97 o 
   4  12  10        0.05       -0.75      1.61 o 
   5  12  10        1.29        0.19      1.61 o 
   6  12  10        3.84        4.56      2.58 o 
   7  12  10        0.00       -1.39      1.73 o 
   8  12  10       12.70       13.68      3.94 o 
 -11  13  10       22.12       29.81      5.43 o 
 -10  13  10        0.09       -0.12      1.26 o 
  -9  13  10        0.41        0.24      1.29 o 
  -8  13  10        0.21        0.09      0.95 o 
  -7  13  10       10.04       11.56      2.13 o 
  -6  13  10        2.09        1.28      1.15 o 
  -5  13  10        0.85        1.42      1.07 o 
  -4  13  10        8.01        7.20      1.53 o 
  -3  13  10        1.52        2.29      1.34 o 
  -2  13  10        4.71        4.85      1.47 o 
  -1  13  10        8.40       10.28      1.70 o 
   0  13  10        0.17        0.06      1.21 o 
   1  13  10        3.32        1.02      1.38 o 
   2  13  10        4.78        4.35      2.17 o 
   3  13  10        0.40        2.18      1.85 o 
   4  13  10        1.93        1.36      2.04 o 
   5  13  10       19.02       22.13      3.63 o 
   6  13  10        0.03        1.52      2.58 o 
   7  13  10        2.58        3.41      3.04 o 
 -10  14  10        5.67        6.63      2.20 o 
  -9  14  10       14.68       12.25      2.47 o 
  -8  14  10        0.04        0.35      1.08 o 
  -7  14  10        4.46        3.64      1.36 o 
  -6  14  10        7.43        7.59      1.47 o 
  -5  14  10        0.09        0.75      1.20 o 
  -4  14  10        6.16        7.52      1.49 o 
  -3  14  10        1.89        2.00      1.63 o 
  -2  14  10        3.07        3.00      1.34 o 
  -1  14  10        0.14        1.89      1.21 o 
   0  14  10        5.93        6.34      1.59 o 
   1  14  10        0.42       -0.37      1.21 o 
   2  14  10        2.75        5.24      1.97 o 
   3  14  10        0.04        0.22      2.33 o 
   4  14  10        3.69       -1.82      2.15 o 
   5  14  10        2.08        1.21      2.58 o 
  -8  15  10        0.13        1.14      1.58 o 
  -7  15  10        0.27        1.29      2.45 o 
  -6  15  10        1.01        0.98      1.73 o 
  -5  15  10        3.83        4.54      2.05 o 
  -4  15  10        1.72       -0.16      1.24 o 
  -3  15  10       20.04       24.85      2.47 o 
  -2  15  10        7.38        9.44      2.77 o 
  -1  15  10        5.31        5.19      3.04 o 
   0  15  10        0.53        2.48      2.33 o 
   1  15  10        1.11       -0.85      2.02 o 
   2  15  10        6.47       12.80      3.95 o 
   3  15  10        0.69        2.38      2.47 o 
   4  15  10        0.11       -2.43      3.04 o 
  -6  16  10        0.00        0.59      1.83 o 
  -5  16  10        0.41        0.31      1.83 o 
  -4  16  10        0.02        4.53      2.10 o 
  -3  16  10        2.64        1.53      1.96 o 
  -2  16  10        0.22        1.52      2.15 o 
  -1  16  10        0.24       -0.11      4.86 o 
   0  16  10        1.37        2.87      2.33 o 
   1  16  10        0.04        0.00      2.15 o 
   2  16  10        2.03        1.21      3.64 o 
 -15   1  11        1.85        0.91      2.73 o 
 -14   1  11        0.74        2.43      1.49 o 
 -13   1  11        2.97        2.40      1.49 o 
 -12   1  11        0.86        1.71      1.30 o 
 -11   1  11       20.61       25.02      1.96 o 
 -10   1  11       33.30       36.84      3.07 o 
  -9   1  11        0.47        1.50      2.72 o
[truncated: 20,002 more chars]
